# Supplementary material for: Geochemical and Microbial Community Attributes in Relation to Hyporheic Zone Geological Facies
Source: Sci Rep. 2017 Sep 20;7:12006. doi: 10.1038/s41598-017-12275-w (PMC5607297; doi:10.1038/s41598-017-12275-w)
Supplement: Supplementary file 2 — Supplementary Tables S1 and S2 [file 41598_2017_12275_MOESM2_ESM.xlsx]

## Sheet: Table S1
Table S1. Environmental variables and measurements for the 21 freeze core samples
Sample_ID	North.UTM.Z11.WGS84	East.UTM.Z11.WGS84	Sample_Date	Sample_Time	Sample_Process_Date	Start_Thaw	Start_Processing	pH	Ru_pm_per_g.1	Ru_pm_per_g.2	Ru_pm_per_g.3	Ru_HK_pm_per_g	Raz_moisture_avg_Dry	Raz_moisture_sd_Dry	Enz_moisture_Dry	Proteo_moisture_Dry	Percent_N	Percent_C	Percent_H	Percent_S	Percent_TOC	CN_Ratio	CH_Ratio	Recovered_DNA_ug_g_dry	Grams.sed_Extracted_DNA	enzy.analysis.date	time_hours	wet_soil_mass_g	samp_vol_L	temperature_degrees_C	Ru_mean_pm_per_g	blgu_umoles_per.g_per.hr	NAG_umoles_per.g_per.hr	amino_umoles_per.g_per.hr	phos_umoles_per.g_per.hr	Avg.gene.copies.per.dry.g	Grain.arith.mean.mm	Grain.geo.mean.mm	blgu_to_Nag.plus.Amino_activity	blgu_to_phos_activity	Nag.plus.Amino_activity_to_phos_activity
FC.01	5.13777e+06	325314	2014-10-16	15:30:00	2004-10-29	10:30:00	14:15:00	7.33	312.975	297.564	321.669	18.531	0.3629	0.0377	NA	0.318	0.07	0.527	0.403	0.021	0.461	7.5417	1.3073	1.60952	0.268	2014-10-30	1.5	0.25	0.0375	21	292.205	0.0035222	0.00367534	0.00679703	0.0132612	1.10313e+07	32.1708	9.69369	0.336333	0.265602	0.789701
FC.02	5.13778e+06	325307	2014-10-16	14:15:00	2014-10-29	10:50:00	13:10:00	7.2	219.256	160.374	220.675	14.811	0.5715	0.1105	NA	0.3426	0.07	0.536	0.545	0.018	0.55	7.9727	0.9829	1.69071	0.182	2014-10-30	1.5	0.25	0.0375	21	185.291	0.00383977	0.00291903	0.00933107	0.0140202	9.0419e+07	11.0233	4.11168	0.313448	0.273874	0.873747
FC.03	5.1378e+06	325306	2014-10-16	13:25:00	2014-10-29	11:15:00	13:40:00	7.23	167.364	106.355	113.849	12.265	0.2554	0.0172	NA	0.228	0.04	0.256	0.343	0.008	0.274	5.9616	0.7459	0.28545	0.247	2014-10-30	1.5	0.25	0.0375	21	116.924	0.00690243	0.00439571	0.00359812	0.0112533	2.08678e+06	21.5587	2.55185	0.86347	0.613372	0.710357
FC.04	5.13782e+06	325299	2014-10-16	12:45:00	2004-10-29	12:10:00	14:45:00	7.14	633.758	739.434	858.692	60.69	0.5366	0.0251	NA	0.4811	0.07	0.613	0.549	0.015	0.573	8.2224	1.1175	3.53613	0.208	2014-10-30	1.5	0.25	0.0375	21	683.271	0.00984161	0.00504066	0.0111971	0.022319	6.09939e+07	30.938	9.77595	0.606093	0.440953	0.727534
FC.05	5.13783e+06	325297	2014-10-16	12:00:00	2014-10-29	12:10:00	15:00:00	7.04	195.547	262.1	265.774	25.103	0.3509	0.0441	NA	0.3339	0.06	0.518	0.518	0.017	0.528	8.1755	0.9992	1.60924	0.227	2014-10-30	1.5	0.25	0.0375	21	216.037	0.0146007	0.00335653	0.0226969	0.0194635	2.80057e+07	34.7067	10.1141	0.560413	0.750159	1.33858
FC.06	5.13785e+06	325293	2014-10-16	11:40:00	2014-10-30	09:00:00	11:40:00	6.9	500.448	585.17	565.424	55.852	0.43	0.0177	NA	0.3552	0.15	1.269	0.823	0.036	1.261	8.2987	1.5413	1.90265	0.199	2014-10-31	1.5	0.25	0.0375	21	494.495	0.0062786	0	0.0315251	0.0132683	1.41599e+07	34.3605	9.89564	0.199162	0.473203	2.37597
FC.07	5.13786e+06	325291	2014-10-16	10:30:00	2014-10-30	09:00:00	10:55:00	7.2	327.518	299.13	291.354	20.041	0.4494	0.0198	NA	0.43	0.05	0.305	0.497	0.014	0.313	5.7482	0.6136	1.53859	0.208	2014-10-31	1.5	0.25	0.0375	21	285.96	0.00212623	0	0.00922011	0.00925017	1.51278e+07	17.5605	5.16831	0.230608	0.229859	0.996751
FC.08	5.13788e+06	325288	2014-10-10	15:03:00	2014-10-30	10:45:00	13:45:00	6.9	164.188	139.615	152.95	17.404	0.5929	0.0195	NA	0.5303	0.05	0.163	0.973	0.004	0.172	3.4881	0.1681	0.41995	0.13	2014-10-31	1.5	0.25	0.0375	21	134.847	0.00155201	0	0.00668745	0.00610719	1.41684e+06	18.2016	6.70559	0.232078	0.254128	1.09501
FC.09	5.13789e+06	325286	2014-10-10	14:31:00	2014-10-30	11:15:00	12:55:00	7.17	114.655	114.387	127.992	15.255	0.4774	0.0765	NA	0.3878	0.05	0.165	0.812	0.006	0.173	3.0438	0.2032	0.47868	0.182	2014-10-31	1.5	0.25	0.0375	21	103.756	0.00249972	0.00516767	0.00640161	0.00554041	2.2785e+06	22.0207	6.30296	0.216065	0.451179	2.08816
FC.10	5.13791e+06	325278	2014-10-10	13:41:00	2014-10-30	12:30:00	14:40:00	7.05	239.893	265.284	259.965	7.606	0.4178	0.0069	NA	0.3625	0.05	0.317	0.328	0.009	0.367	6.9649	0.9667	2.56573	0.253	2014-10-31	1.5	0.25	0.0375	21	247.441	0.0047186	0.000264947	0.0044698	0.00727682	3.61049e+07	24.5819	7.49935	0.996591	0.648443	0.650661
FC.11	5.13793e+06	325278	2014-10-10	13:12:00	2014-11-05	09:00:00	11:37:00	7.4	341.665	313.044	354.01	25.26	0.4144	0.0613	0.2617	0.3836	0.04	0.288	0.26	0.008	0.271	6.7094	1.1078	2.1301	0.278	2014-11-06	1.5	0.25	0.0375	21	310.98	0.00338117	0.00340681	0.00431153	0.0123146	3.34865e+07	10.9303	4.40076	0.438069	0.274565	0.626761
FC.12	5.13795e+06	325273	2014-10-10	12:28:00	2014-11-05	09:00:00	10:51:00	7.1	253.931	494.363	332.586	25.922	0.9065	0.2859	0.6584	0.6662	0.07	0.426	0.451	0.015	0.465	5.7674	0.9445	2.57814	0.258	2014-11-06	1.5	0.25	0.0375	21	334.371	0.00334077	0.00285272	0.00437714	0.0141305	2.70597e+07	24.8609	10.0782	0.46208	0.236422	0.511648
FC.13	5.13796e+06	325271	2014-10-10	11:54:00	2014-11-05	10:30:00	13:10:00	6.98	244.219	219.819	167.093	5.506	0.287	0.2025	0.4466	0.4333	0.11	0.726	0.745	0.021	0.785	6.8386	0.9753	2.91814	0.182	2014-11-06	1.5	0.25	0.0375	21	204.871	0.00316733	4.1e-05	0.0850192	0.0140733	5.49223e+07	11.7277	3.9456	0.0372363	0.225059	6.04408
FC.14	5.13798e+06	325265	2014-10-10	10:29:00	2014-11-05	10:30:00	13:50:00	7.07	564.894	451.554	582.418	28.915	0.5144	0.0632	0.4998	0.5352	0.09	0.649	0.665	0.019	0.663	7.3737	0.9758	3.19515	0.173	2014-11-06	1.5	0.25	0.0375	21	504.04	0.00116835	0	0.075253	0.0164856	1.6641e+07	20.8141	9.04075	0.0155257	0.0708712	4.56478
FC.15	5.13799e+06	325261	2014-10-10	09:57:00	2014-11-05	12:30:00	15:05:00	7.06	875.592	1185.54	1090.27	55.296	0.6642	0.108	0.6192	0.6149	0.15	1.213	1.185	0.033	1.062	7.9962	1.0238	2.90875	0.25	2014-11-06	1.5	0.25	0.0375	21	995.172	0.00594189	0.000861192	0.0620025	0.0237463	6.29138e+07	23.8103	5.74431	0.0945202	0.250223	2.6473
FC.16	5.13801e+06	325255	2014-10-09	17:03:00	2014-11-05	12:30:00	14:50:00	7.77	23.692	9.334	11.133	-5.195	0.3959	0.0509	0.3554	0.3576	0.03	0.053	0.953	0.004	0.064	1.7546	0.0557	0.01528	0.173	2014-11-06	1.5	0.25	0.0375	21	19.9147	3.62e-05	0	0.00171102	0.00665203	NA	4.87417	0.110068	0.0211426	0.00543823	0.257217
FC.17	5.13802e+06	325253	2014-10-09	16:35:00	2014-11-06	09:00:00	11:34:00	6.59	1340.86	1334.71	1259.11	52.18	0.8944	0.0468	0.8974	0.8043	0.24	1.761	1.144	0.036	1.381	7.2506	1.5397	11.8916	0.14	2014-11-07	1.5	0.25	0.0375	21	1259.38	0.0209793	0.00315415	0.146323	0.10725	1.1081e+08	20.7415	9.9523	0.140351	0.195613	1.39374
FC.18	5.13804e+06	325247	2014-10-09	15:58:00	2014-11-06	09:00:00	13:00:00	7.23	499.184	496.708	489.33	21.497	0.3245	0.0029	0.3256	0.3105	0.06	0.534	0.557	0.017	0.552	8.5225	0.96	2.27479	0.271	2014-11-07	1.5	0.25	0.0375	21	473.577	0.0136905	0.00166357	0.056655	0.0388201	5.13299e+07	46.0688	23.7317	0.234754	0.352666	1.50228
FC.19	5.13805e+06	325245	2014-10-09	15:20:00	2014-11-06	10:00:00	13:30:00	6.84	400.036	407.629	336.338	19.374	0.3478	0.0318	0.3001	0.3086	0.09	0.677	0.694	0.022	0.646	7.4221	0.9766	0.84467	0.284	2014-11-07	1.5	0.25	0.0375	21	361.96	0.0133831	0.0013443	0.0619491	0.0503046	3.90779e+06	8.44324	2.5389	0.211445	0.266041	1.2582
FC.20	5.13808e+06	325242	2014-10-09	14:38:00	2014-11-06	12:15:00	14:00:00	7.23	213.355	235.048	253.207	9.184	0.3684	0.0143	0.3655	0.3637	0.03	0.112	0.337	0.006	0.109	3.5707	0.3329	0.68008	0.206	2014-11-07	1.5	0.25	0.0375	21	224.686	0.00452474	0.0070716	0.00883175	0.0249205	8.51074e+06	19.294	6.99423	0.284515	0.181567	0.638162
FC.21	5.13808e+06	325240	2014-10-09	13:09:00	2014-11-06	12:15:00	14:20:00	7.08	846.855	884.755	998.319	68.18	0.3499	0.038	0.3107	0.3139	0.16	1.297	0.988	0.037	1.099	8.217	1.3134	3.5794	0.193	2014-11-07	1.5	0.25	0.0375	21	841.796	0.0324258	0.00295438	0.0984179	0.0401136	NA	15.3818	4.23605	0.319868	0.808347	2.52713

## Sheet: Table S2
Table S2 Module membership
OTU	Obs (samples)	Min rel abund	Avg rel abund	Module	Kingdom	Phylum	Class	Order	Family	Genus
Otu000017	18	6.97e-05	0.008431	black	Bacteria(100)	Actinobacteria(100)	MB-A2-108(100)	unclassified(100)	unclassified(100)	unclassified(100)
Otu000066	18	0.000521	0.003019	black	Bacteria(100)	Actinobacteria(100)	Thermoleophilia(100)	Gaiellales(100)	Gaiellaceae(98)	Gaiella(98)
Otu000069	18	3.48e-05	0.002783	black	Bacteria(100)	unclassified(90)	unclassified(90)	unclassified(90)	unclassified(90)	unclassified(90)
Otu000080	18	0.000477	0.00358	black	Bacteria(100)	Actinobacteria(100)	Thermoleophilia(100)	Gaiellales(100)	Gaiellaceae(100)	Gaiella(100)
Otu000112	18	5.96e-05	0.000891	black	Bacteria(100)	Actinobacteria(100)	Thermoleophilia(100)	Gaiellales(100)	Gaiellaceae(82)	Gaiella(82)
Otu000154	18	3.48e-05	0.001222	black	Bacteria(100)	Chloroflexi(100)	KD4-96(100)	unclassified(100)	unclassified(100)	unclassified(100)
Otu000161	18	5.96e-05	0.000661	black	Bacteria(100)	Chloroflexi(100)	KD4-96(100)	unclassified(100)	unclassified(100)	unclassified(100)
Otu000229	15	0	0.000409	black	Bacteria(100)	Actinobacteria(100)	Thermoleophilia(100)	Gaiellales(62)	unclassified(100)	unclassified(100)
Otu000234	17	0	0.000665	black	Bacteria(100)	Actinobacteria(100)	MB-A2-108(73)	unclassified(73)	unclassified(73)	unclassified(73)
Otu000246	16	0	0.000453	black	Bacteria(100)	Chloroflexi(100)	Chloroflexia(100)	Chloroflexales(100)	Roseiflexaceae(100)	Roseiflexus(100)
Otu000296	15	0	0.000345	black	Bacteria(100)	Planctomycetes(100)	Planctomycetacia(100)	Planctomycetales(100)	Planctomycetaceae(100)	Planctomyces(100)
Otu000344	16	0	0.000471	black	Bacteria(100)	Acidobacteria(100)	Acidobacteria(100)	Subgroup_17(100)	unclassified(100)	unclassified(100)
Otu000347	16	0	0.000337	black	Bacteria(100)	Actinobacteria(100)	unclassified(100)	unclassified(100)	unclassified(100)	unclassified(100)
Otu000376	14	0	0.000244	black	Bacteria(100)	Actinobacteria(100)	unclassified(100)	unclassified(100)	unclassified(100)	unclassified(100)
Otu000450	14	0	0.000412	black	Bacteria(100)	Chloroflexi(100)	Chloroflexia(100)	Chloroflexales(100)	Roseiflexaceae(100)	Roseiflexus(100)
Otu000462	14	0	0.000247	black	Bacteria(100)	unclassified(100)	unclassified(100)	unclassified(100)	unclassified(100)	unclassified(100)
Otu000465	17	0	0.000455	black	Bacteria(100)	Actinobacteria(100)	Thermoleophilia(100)	Gaiellales(100)	unclassified(93)	unclassified(93)
Otu000534	16	0	0.000388	black	Bacteria(100)	Acidobacteria(100)	Acidobacteria(100)	Subgroup_6(100)	unclassified(100)	unclassified(100)
Otu000545	14	0	0.000374	black	Bacteria(100)	Proteobacteria(98)	Deltaproteobacteria(96)	Myxococcales(80)	unclassified(80)	unclassified(80)
Otu000573	14	0	0.000697	black	unknown(99)	unclassified(99)	unclassified(99)	unclassified(99)	unclassified(99)	unclassified(99)
Otu000699	16	0	0.000258	black	Bacteria(100)	unclassified(100)	unclassified(100)	unclassified(100)	unclassified(100)	unclassified(100)
Otu000747	12	0	0.000184	black	Bacteria(100)	Acidobacteria(100)	Acidobacteria(100)	Subgroup_6(100)	unclassified(100)	unclassified(100)
Otu000748	16	0	0.000323	black	Bacteria(100)	Proteobacteria(100)	Betaproteobacteria(100)	unclassified(94)	unclassified(94)	unclassified(94)
Otu000894	13	0	0.000305	black	Archaea(100)	Thaumarchaeota(100)	Soil_Crenarchaeotic_Group(SCG)(97)	Unknown_Order(97)	Unknown_Family(97)	Candidatus_Nitrososphaera(97)
Otu001023	11	0	0.000214	black	Bacteria(100)	unclassified(100)	unclassified(100)	unclassified(100)	unclassified(100)	unclassified(100)
Otu000004	18	0.003135	0.023408	blue	Bacteria(100)	unclassified(100)	unclassified(100)	unclassified(100)	unclassified(100)	unclassified(100)
Otu000006	18	0.00419	0.015282	blue	Bacteria(100)	Nitrospirae(100)	Nitrospira(100)	Nitrospirales(100)	Nitrospiraceae(100)	Nitrospira(100)
Otu000010	18	0.002409	0.006736	blue	Bacteria(100)	Proteobacteria(100)	Alphaproteobacteria(100)	Rhizobiales(100)	Hyphomicrobiaceae(81)	Hyphomicrobium(79)
Otu000054	18	0.000168	0.002739	blue	Bacteria(100)	unclassified(100)	unclassified(100)	unclassified(100)	unclassified(100)	unclassified(100)
Otu000058	18	8.38e-05	0.003951	blue	Bacteria(100)	unclassified(100)	unclassified(100)	unclassified(100)	unclassified(100)	unclassified(100)
Otu000059	18	0.000319	0.004149	blue	unknown(98)	unclassified(98)	unclassified(98)	unclassified(98)	unclassified(98)	unclassified(98)
Otu000062	18	0.000139	0.001938	blue	Bacteria(100)	unclassified(100)	unclassified(100)	unclassified(100)	unclassified(100)	unclassified(100)
Otu000067	16	0	0.001669	blue	Bacteria(100)	Actinobacteria(100)	Actinobacteria(100)	Micromonosporales(100)	Micromonosporaceae(100)	unclassified(100)
Otu000068	18	6.51e-05	0.002037	blue	Bacteria(100)	Nitrospirae(100)	Nitrospira(100)	Nitrospirales(100)	Nitrospiraceae(100)	Nitrospira(100)
Otu000070	17	0	0.002596	blue	Bacteria(100)	unclassified(100)	unclassified(100)	unclassified(100)	unclassified(100)	unclassified(100)
Otu000077	17	0	0.000598	blue	Bacteria(100)	Actinobacteria(100)	unclassified(91)	unclassified(91)	unclassified(91)	unclassified(91)
Otu000081	17	0	0.001532	blue	Bacteria(100)	Proteobacteria(100)	Alphaproteobacteria(100)	Rhodospirillales(100)	unclassified(100)	unclassified(100)
Otu000083	17	0	0.004274	blue	Bacteria(100)	unclassified(100)	unclassified(100)	unclassified(100)	unclassified(100)	unclassified(100)
Otu000096	17	0	0.002489	blue	Bacteria(100)	unclassified(100)	unclassified(100)	unclassified(100)	unclassified(100)	unclassified(100)
Otu000101	18	0.000194	0.000699	blue	Bacteria(100)	Actinobacteria(93)	unclassified(88)	unclassified(88)	unclassified(88)	unclassified(88)
Otu000127	16	0	0.001057	blue	Bacteria(100)	unclassified(100)	unclassified(100)	unclassified(100)	unclassified(100)	unclassified(100)
Otu000130	18	6.51e-05	0.003594	blue	Bacteria(100)	Actinobacteria(100)	unclassified(100)	unclassified(100)	unclassified(100)	unclassified(100)
Otu000133	16	0	0.000344	blue	Bacteria(100)	unclassified(100)	unclassified(100)	unclassified(100)	unclassified(100)	unclassified(100)
Otu000140	17	0	0.000517	blue	Bacteria(100)	Acidobacteria(100)	Acidobacteria(100)	Subgroup_4(100)	RB41(100)	unclassified(100)
Otu000146	18	0.000314	0.000665	blue	Bacteria(100)	Actinobacteria(93)	Thermoleophilia(64)	unclassified(100)	unclassified(100)	unclassified(100)
Otu000183	18	5.32e-05	0.000521	blue	Bacteria(100)	Proteobacteria(100)	Deltaproteobacteria(100)	Sh765B-TzT-29(65)	unclassified(65)	unclassified(65)
Otu000190	17	0	0.000602	blue	Bacteria(100)	Actinobacteria(100)	Thermoleophilia(100)	Gaiellales(100)	Gaiellaceae(98)	Gaiella(98)
Otu000197	16	0	0.001633	blue	Bacteria(100)	unclassified(100)	unclassified(100)	unclassified(100)	unclassified(100)	unclassified(100)
Otu000216	17	0	0.000945	blue	Bacteria(100)	unclassified(100)	unclassified(100)	unclassified(100)	unclassified(100)	unclassified(100)
Otu000257	16	0	0.000527	blue	Bacteria(100)	Actinobacteria(97)	unclassified(97)	unclassified(97)	unclassified(97)	unclassified(97)
Otu000258	17	0	0.000751	blue	Bacteria(100)	unclassified(100)	unclassified(100)	unclassified(100)	unclassified(100)	unclassified(100)
Otu000263	18	0.000129	0.000629	blue	Bacteria(100)	Proteobacteria(100)	Alphaproteobacteria(100)	Sphingomonadales(100)	Sphingomonadaceae(98)	unclassified(96)
Otu000290	18	3.48e-05	0.000848	blue	Bacteria(100)	Actinobacteria(100)	Thermoleophilia(96)	unclassified(74)	unclassified(74)	unclassified(74)
Otu000295	17	0	0.000761	blue	Bacteria(100)	Actinobacteria(100)	Actinobacteria(99)	unclassified(99)	unclassified(99)	unclassified(99)
Otu000305	16	0	0.000525	blue	Bacteria(100)	Acidobacteria(100)	Acidobacteria(100)	Subgroup_4(100)	Unknown_Family(98)	Blastocatella(98)
Otu000308	16	0	0.000786	blue	Bacteria(100)	unclassified(100)	unclassified(100)	unclassified(100)	unclassified(100)	unclassified(100)
Otu000362	16	0	0.000436	blue	Bacteria(100)	unclassified(100)	unclassified(100)	unclassified(100)	unclassified(100)	unclassified(100)
Otu000397	16	0	0.000547	blue	Bacteria(100)	unclassified(100)	unclassified(100)	unclassified(100)	unclassified(100)	unclassified(100)
Otu000398	16	0	0.000319	blue	Bacteria(100)	Proteobacteria(100)	Alphaproteobacteria(100)	Rhizobiales(100)	Hyphomicrobiaceae(88)	Hyphomicrobium(80)
Otu000406	16	0	0.000724	blue	Bacteria(100)	Proteobacteria(100)	Betaproteobacteria(100)	unclassified(100)	unclassified(100)	unclassified(100)
Otu000447	13	0	0.000405	blue	Bacteria(100)	Proteobacteria(100)	Betaproteobacteria(100)	unclassified(100)	unclassified(100)	unclassified(100)
Otu000460	15	0	0.000428	blue	Bacteria(100)	Proteobacteria(100)	Betaproteobacteria(100)	unclassified(100)	unclassified(100)	unclassified(100)
Otu000478	17	0	0.000589	blue	Bacteria(100)	unclassified(100)	unclassified(100)	unclassified(100)	unclassified(100)	unclassified(100)
Otu000508	17	0	0.000452	blue	Bacteria(100)	Planctomycetes(98)	Planctomycetacia(98)	Planctomycetales(98)	Planctomycetaceae(98)	unclassified(96)
Otu000549	15	0	0.000281	blue	Bacteria(100)	unclassified(100)	unclassified(100)	unclassified(100)	unclassified(100)	unclassified(100)
Otu000577	16	0	0.000417	blue	Bacteria(100)	Gemmatimonadetes(90)	Gemmatimonadetes(90)	Gemmatimonadales(90)	Gemmatimonadaceae(90)	Gemmatimonas(90)
Otu000587	17	0	0.000721	blue	Bacteria(100)	Gemmatimonadetes(94)	Gemmatimonadetes(94)	Gemmatimonadales(94)	Gemmatimonadaceae(94)	unclassified(94)
Otu000640	12	0	0.000251	blue	Bacteria(100)	Acidobacteria(100)	Acidobacteria(100)	Subgroup_4(100)	RB41(100)	unclassified(100)
Otu000641	14	0	0.000366	blue	Archaea(100)	Euryarchaeota(100)	Thermoplasmata(100)	Thermoplasmatales(100)	unclassified(88)	unclassified(88)
Otu000683	17	0	0.000511	blue	Bacteria(100)	Chloroflexi(99)	unclassified(99)	unclassified(99)	unclassified(99)	unclassified(99)
Otu000915	14	0	0.000421	blue	Bacteria(100)	unclassified(100)	unclassified(100)	unclassified(100)	unclassified(100)	unclassified(100)
Otu001892	5	0	0.000107	blue	Bacteria(100)	Cyanobacteria(100)	Chloroplast(100)	unclassified(100)	unclassified(100)	unclassified(100)
Otu001976	3	0	6.72e-05	blue	Bacteria(100)	unclassified(100)	unclassified(100)	unclassified(100)	unclassified(100)	unclassified(100)
Otu002014	12	0	0.00012	blue	Bacteria(100)	unclassified(93)	unclassified(93)	unclassified(93)	unclassified(93)	unclassified(93)
Otu000002	18	0.004687	0.049496	brown	Archaea(100)	Thaumarchaeota(100)	Soil_Crenarchaeotic_Group(SCG)(100)	unclassified(100)	unclassified(100)	unclassified(100)
Otu000013	17	0	0.015721	brown	Bacteria(100)	Nitrospirae(100)	Nitrospira(100)	Nitrospirales(100)	wb1-A12(100)	unclassified(100)
Otu000050	18	6.51e-05	0.002518	brown	Bacteria(100)	unclassified(100)	unclassified(100)	unclassified(100)	unclassified(100)	unclassified(100)
Otu000088	17	0	0.001434	brown	Bacteria(100)	unclassified(100)	unclassified(100)	unclassified(100)	unclassified(100)	unclassified(100)
Otu000116	17	0	0.002279	brown	Bacteria(100)	Actinobacteria(100)	Acidimicrobiia(100)	Acidimicrobiales(100)	unclassified(100)	unclassified(100)
Otu000125	16	0	0.001695	brown	Bacteria(100)	Acidobacteria(100)	Acidobacteria(100)	Subgroup_4(100)	11-24(100)	unclassified(100)
Otu000193	14	0	0.000202	brown	Bacteria(100)	unclassified(100)	unclassified(100)	unclassified(100)	unclassified(100)	unclassified(100)
Otu000206	15	0	0.001079	brown	Bacteria(100)	Proteobacteria(100)	Betaproteobacteria(100)	unclassified(91)	unclassified(91)	unclassified(91)
Otu000212	17	0	0.000611	brown	Archaea(100)	Thaumarchaeota(100)	Soil_Crenarchaeotic_Group(SCG)(100)	unclassified(100)	unclassified(100)	unclassified(100)
Otu000230	17	0	0.000464	brown	Bacteria(100)	Proteobacteria(100)	Deltaproteobacteria(100)	Sh765B-TzT-29(69)	unclassified(69)	unclassified(69)
Otu000262	16	0	0.000662	brown	Bacteria(100)	Acidobacteria(100)	Acidobacteria(100)	Subgroup_17(100)	unclassified(100)	unclassified(100)
Otu000285	17	0	0.000272	brown	Bacteria(100)	Acidobacteria(100)	Acidobacteria(100)	Subgroup_17(100)	unclassified(100)	unclassified(100)
Otu000314	16	0	0.000816	brown	Bacteria(100)	unclassified(100)	unclassified(100)	unclassified(100)	unclassified(100)	unclassified(100)
Otu000325	15	0	0.000368	brown	Bacteria(100)	Proteobacteria(100)	Deltaproteobacteria(96)	Desulfobacterales(96)	Nitrospinaceae(96)	Candidatus_Entotheonella(96)
Otu000328	13	0	0.00042	brown	Archaea(100)	Euryarchaeota(100)	Thermoplasmata(100)	Thermoplasmatales(100)	unclassified(62)	unclassified(62)
Otu000346	18	4.46e-05	0.000342	brown	Bacteria(100)	Proteobacteria(100)	Alphaproteobacteria(100)	Rhizobiales(100)	Hyphomicrobiaceae(98)	Hyphomicrobium(96)
Otu000355	16	0	0.000464	brown	Bacteria(100)	Actinobacteria(100)	Thermoleophilia(91)	Solirubrobacterales(88)	unclassified(88)	unclassified(88)
Otu000387	14	0	0.000482	brown	Bacteria(100)	unclassified(100)	unclassified(100)	unclassified(100)	unclassified(100)	unclassified(100)
Otu000467	14	0	0.000377	brown	Bacteria(100)	Actinobacteria(100)	Actinobacteria(100)	unclassified(100)	unclassified(100)	unclassified(100)
Otu000481	12	0	0.000159	brown	Bacteria(100)	unclassified(100)	unclassified(100)	unclassified(100)	unclassified(100)	unclassified(100)
Otu000759	14	0	0.000414	brown	Bacteria(100)	unclassified(100)	unclassified(100)	unclassified(100)	unclassified(100)	unclassified(100)
Otu000769	13	0	0.000273	brown	Bacteria(100)	Actinobacteria(100)	unclassified(96)	unclassified(96)	unclassified(96)	unclassified(96)
Otu000781	6	0	0.00029	brown	Bacteria(100)	Chloroflexi(100)	KD4-96(100)	unclassified(100)	unclassified(100)	unclassified(100)
Otu000911	16	0	0.000447	brown	Bacteria(100)	unclassified(100)	unclassified(100)	unclassified(100)	unclassified(100)	unclassified(100)
Otu001063	15	0	0.000276	brown	Bacteria(100)	Actinobacteria(98)	unclassified(98)	unclassified(98)	unclassified(98)	unclassified(98)
Otu001236	12	0	0.000268	brown	Bacteria(100)	unclassified(100)	unclassified(100)	unclassified(100)	unclassified(100)	unclassified(100)
Otu001265	15	0	0.000251	brown	Bacteria(100)	unclassified(100)	unclassified(100)	unclassified(100)	unclassified(100)	unclassified(100)
Otu001483	12	0	0.000229	brown	Bacteria(100)	unclassified(100)	unclassified(100)	unclassified(100)	unclassified(100)	unclassified(100)
Otu001720	6	0	0.000117	brown	Bacteria(100)	Chloroflexi(100)	unclassified(100)	unclassified(100)	unclassified(100)	unclassified(100)
Otu000114	17	0	0.00133	cyan	Bacteria(100)	Verrucomicrobia(100)	Spartobacteria(100)	Chthoniobacterales(100)	unclassified(100)	unclassified(100)
Otu000226	17	0	0.000449	cyan	Bacteria(100)	Actinobacteria(100)	Thermoleophilia(99)	Gaiellales(94)	Gaiellaceae(94)	Gaiella(94)
Otu000260	15	0	0.000595	cyan	Bacteria(100)	Proteobacteria(100)	Alphaproteobacteria(100)	Rhodospirillales(89)	Rhodospirillaceae(85)	Defluviicoccus(82)
Otu000359	15	0	0.000326	cyan	Bacteria(100)	Verrucomicrobia(100)	Spartobacteria(100)	Chthoniobacterales(100)	DA101_soil_group(100)	unclassified(100)
Otu000458	14	0	0.000308	cyan	Bacteria(100)	Proteobacteria(100)	Alphaproteobacteria(100)	Rhizobiales(98)	Rhizobiales_Incertae_Sedis(98)	Rhizomicrobium(98)
Otu000475	14	0	0.000362	cyan	Bacteria(100)	Proteobacteria(100)	Alphaproteobacteria(100)	Rhodospirillales(98)	Rhodospirillaceae(97)	Defluviicoccus(97)
Otu000497	12	0	0.00029	cyan	Bacteria(100)	unclassified(100)	unclassified(100)	unclassified(100)	unclassified(100)	unclassified(100)
Otu000530	13	0	0.000284	cyan	Bacteria(100)	unclassified(100)	unclassified(100)	unclassified(100)	unclassified(100)	unclassified(100)
Otu000788	11	0	0.000141	cyan	Bacteria(100)	Acidobacteria(100)	Acidobacteria(100)	Subgroup_6(100)	unclassified(100)	unclassified(100)
Otu000942	12	0	0.000184	cyan	Bacteria(100)	Chloroflexi(90)	unclassified(90)	unclassified(90)	unclassified(90)	unclassified(90)
Otu001166	9	0	0.000202	cyan	Bacteria(100)	Planctomycetes(100)	Planctomycetacia(100)	Planctomycetales(100)	Planctomycetaceae(100)	unclassified(100)
Otu001799	8	0	9.88e-05	cyan	Bacteria(100)	Planctomycetes(100)	Planctomycetacia(100)	Planctomycetales(100)	Planctomycetaceae(100)	unclassified(82)
Otu001804	9	0	0.000125	cyan	Bacteria(100)	unclassified(100)	unclassified(100)	unclassified(100)	unclassified(100)	unclassified(100)
Otu003088	1	0	6.58e-05	cyan	Bacteria(100)	Actinobacteria(100)	Actinobacteria(100)	Micromonosporales(100)	Micromonosporaceae(100)	Actinoplanes(98)
Otu008301	3	0	7.87e-05	cyan	Bacteria(100)	Cyanobacteria(100)	Melainabacteria(100)	Obscuribacterales(100)	unclassified(100)	unclassified(100)
Otu000117	9	0	0.002869	green	Bacteria(100)	Cyanobacteria(100)	Chloroplast(100)	unclassified(100)	unclassified(100)	unclassified(100)
Otu000235	5	0	0.000743	green	Bacteria(100)	Proteobacteria(100)	Alphaproteobacteria(100)	Rickettsiales(100)	Mitochondria(100)	unclassified(100)
Otu000269	11	0	0.000476	green	Bacteria(100)	Proteobacteria(100)	Gammaproteobacteria(100)	Xanthomonadales(100)	Xanthomonadales_Incertae_Sedis(100)	Acidibacter(100)
Otu000377	11	0	0.000314	green	Bacteria(100)	Proteobacteria(100)	Betaproteobacteria(100)	Rhodocyclales(53)	Rhodocyclaceae(53)	unclassified(52)
Otu000417	11	0	0.000172	green	Bacteria(100)	Proteobacteria(100)	Betaproteobacteria(100)	Burkholderiales(100)	Comamonadaceae(100)	unclassified(94)
Otu000419	9	0	0.000138	green	Bacteria(100)	Proteobacteria(100)	Betaproteobacteria(100)	Burkholderiales(100)	Comamonadaceae(100)	unclassified(100)
Otu000553	14	0	0.000406	green	Bacteria(100)	Acidobacteria(100)	Acidobacteria(100)	Subgroup_6(100)	unclassified(100)	unclassified(100)
Otu000569	10	0	0.000196	green	Bacteria(100)	Proteobacteria(100)	Alphaproteobacteria(100)	Rhizobiales(100)	Hyphomicrobiaceae(100)	Hyphomicrobium(100)
Otu000661	9	0	0.000231	green	Bacteria(100)	Proteobacteria(100)	Betaproteobacteria(100)	unclassified(100)	unclassified(100)	unclassified(100)
Otu000716	5	0	0.000154	green	Archaea(100)	Thaumarchaeota(100)	Soil_Crenarchaeotic_Group(SCG)(100)	Unknown_Order(97)	Unknown_Family(97)	Candidatus_Nitrososphaera(97)
Otu000846	13	0	0.000175	green	Bacteria(100)	Acidobacteria(100)	Acidobacteria(100)	Subgroup_6(100)	unclassified(100)	unclassified(100)
Otu000850	10	0	0.000128	green	Bacteria(100)	Actinobacteria(100)	Acidimicrobiia(100)	Acidimicrobiales(100)	unclassified(100)	unclassified(100)
Otu000896	11	0	0.000475	green	Bacteria(100)	Chloroflexi(100)	Anaerolineae(100)	Anaerolineales(100)	Anaerolineaceae(100)	unclassified(100)
Otu000960	9	0	0.000122	green	Bacteria(100)	Firmicutes(100)	Bacilli(100)	Bacillales(100)	Bacillaceae(85)	unclassified(73)
Otu001146	8	0	0.000145	green	Bacteria(100)	Proteobacteria(100)	Alphaproteobacteria(100)	Rhizobiales(100)	Hyphomicrobiaceae(100)	unclassified(91)
Otu001563	7	0	0.000146	green	Bacteria(100)	Acidobacteria(100)	Acidobacteria(100)	Subgroup_6(100)	unclassified(100)	unclassified(100)
Otu001611	10	0	0.000105	green	Bacteria(100)	Proteobacteria(100)	Betaproteobacteria(100)	unclassified(100)	unclassified(100)	unclassified(100)
Otu001653	4	0	0.000125	green	Bacteria(100)	Proteobacteria(100)	Gammaproteobacteria(100)	Xanthomonadales(100)	Xanthomonadales_Incertae_Sedis(100)	Steroidobacter(100)
Otu001700	11	0	0.000113	green	Bacteria(100)	Cyanobacteria(100)	Melainabacteria(100)	Obscuribacterales(100)	unclassified(100)	unclassified(100)
Otu001742	11	0	0.000259	green	Bacteria(100)	unclassified(100)	unclassified(100)	unclassified(100)	unclassified(100)	unclassified(100)
Otu001747	6	0	0.000117	green	Bacteria(100)	unclassified(100)	unclassified(100)	unclassified(100)	unclassified(100)	unclassified(100)
Otu002071	12	0	0.0002	green	Archaea(100)	Euryarchaeota(100)	Thermoplasmata(98)	Thermoplasmatales(98)	unclassified(98)	unclassified(98)
Otu002153	8	0	0.000155	green	Archaea(100)	Thaumarchaeota(100)	South_African_Gold_Mine_Gp_1(SAGMCG-1)(100)	Unknown_Order(100)	Unknown_Family(100)	Candidatus_Nitrosotalea(100)
Otu003129	5	0	0.000123	green	Bacteria(100)	Chloroflexi(98)	unclassified(98)	unclassified(98)	unclassified(98)	unclassified(98)
Otu003269	6	0	0.000144	green	unknown(98)	unclassified(98)	unclassified(98)	unclassified(98)	unclassified(98)	unclassified(98)
Otu006092	4	0	0.000104	green	Bacteria(100)	unclassified(100)	unclassified(100)	unclassified(100)	unclassified(100)	unclassified(100)
Otu000014	18	0.000453	0.014866	greenyellow	Bacteria(100)	Verrucomicrobia(100)	Spartobacteria(100)	Chthoniobacterales(100)	DA101_soil_group(100)	unclassified(100)
Otu000024	18	0.002213	0.005621	greenyellow	Bacteria(100)	Proteobacteria(100)	Deltaproteobacteria(100)	GR-WP33-30(83)	unclassified(83)	unclassified(83)
Otu000032	18	0.000731	0.00259	greenyellow	Bacteria(100)	Acidobacteria(100)	Acidobacteria(100)	Subgroup_4(100)	RB41(100)	unclassified(100)
Otu000078	18	0.000239	0.001827	greenyellow	Bacteria(100)	Acidobacteria(100)	Acidobacteria(100)	Subgroup_6(100)	unclassified(100)	unclassified(100)
Otu000097	18	0.000129	0.000627	greenyellow	Bacteria(100)	Proteobacteria(100)	Alphaproteobacteria(100)	Rhizobiales(100)	unclassified(64)	unclassified(64)
Otu000104	18	0.000348	0.001234	greenyellow	Bacteria(100)	Acidobacteria(100)	Acidobacteria(100)	Subgroup_4(100)	RB41(100)	unclassified(100)
Otu000108	18	0.000257	0.001258	greenyellow	Bacteria(100)	unclassified(100)	unclassified(100)	unclassified(100)	unclassified(100)	unclassified(100)
Otu000123	18	6.43e-05	0.001478	greenyellow	Bacteria(100)	Proteobacteria(100)	Betaproteobacteria(100)	unclassified(100)	unclassified(100)	unclassified(100)
Otu000148	18	3.48e-05	0.001199	greenyellow	Bacteria(100)	Proteobacteria(100)	Betaproteobacteria(100)	SC-I-84(100)	unclassified(100)	unclassified(100)
Otu000153	18	0.000105	0.000965	greenyellow	Bacteria(100)	Acidobacteria(100)	Acidobacteria(100)	Subgroup_17(100)	unclassified(100)	unclassified(100)
Otu000156	18	0.000174	0.001032	greenyellow	Bacteria(100)	unclassified(100)	unclassified(100)	unclassified(100)	unclassified(100)	unclassified(100)
Otu000182	18	0.000115	0.001266	greenyellow	Bacteria(100)	Chloroflexi(93)	unclassified(93)	unclassified(93)	unclassified(93)	unclassified(93)
Otu000243	18	0.0001	0.000378	greenyellow	Bacteria(100)	Actinobacteria(100)	Thermoleophilia(100)	Gaiellales(100)	Gaiellaceae(100)	Gaiella(100)
Otu000248	18	6.43e-05	0.000388	greenyellow	Bacteria(100)	Planctomycetes(87)	unclassified(100)	unclassified(100)	unclassified(100)	unclassified(100)
Otu000272	17	0	0.000307	greenyellow	Bacteria(100)	Proteobacteria(100)	Alphaproteobacteria(100)	Rhodospirillales(100)	unclassified(100)	unclassified(100)
Otu000321	18	0.000129	0.00059	greenyellow	Bacteria(100)	Proteobacteria(100)	Alphaproteobacteria(100)	Rhizobiales(100)	Bradyrhizobiaceae(100)	Bradyrhizobium(89)
Otu000503	17	0	0.000516	greenyellow	Bacteria(100)	unclassified(100)	unclassified(100)	unclassified(100)	unclassified(100)	unclassified(100)
Otu000687	15	0	0.000332	greenyellow	Bacteria(100)	unclassified(100)	unclassified(100)	unclassified(100)	unclassified(100)	unclassified(100)
Otu000764	14	0	0.000251	greenyellow	Bacteria(100)	unclassified(100)	unclassified(100)	unclassified(100)	unclassified(100)	unclassified(100)
Otu000049	18	0.000313	0.00208	lightcyan	Bacteria(100)	Acidobacteria(100)	Acidobacteria(100)	Subgroup_4(100)	RB41(100)	unclassified(100)
Otu000128	18	7.97e-05	0.001267	lightcyan	Bacteria(100)	Acidobacteria(100)	Acidobacteria(100)	Subgroup_4(100)	RB41(100)	unclassified(100)
Otu000194	18	6.43e-05	0.000415	lightcyan	Bacteria(100)	unclassified(100)	unclassified(100)	unclassified(100)	unclassified(100)	unclassified(100)
Otu000221	18	7.97e-05	0.000947	lightcyan	Bacteria(100)	Nitrospirae(100)	Nitrospira(100)	Nitrospirales(100)	Nitrospiraceae(100)	Nitrospira(100)
Otu000270	14	0	0.000397	lightcyan	Bacteria(100)	Firmicutes(100)	Bacilli(100)	Bacillales(100)	Planococcaceae(79)	unclassified(100)
Otu000271	16	0	0.000317	lightcyan	Bacteria(100)	Acidobacteria(100)	Acidobacteria(100)	Subgroup_6(100)	unclassified(100)	unclassified(100)
Otu000306	17	0	0.000271	lightcyan	Bacteria(100)	Bacteroidetes(100)	Sphingobacteriia(100)	Sphingobacteriales(100)	Chitinophagaceae(100)	Ferruginibacter(61)
Otu000315	16	0	0.000472	lightcyan	Bacteria(100)	unclassified(100)	unclassified(100)	unclassified(100)	unclassified(100)	unclassified(100)
Otu000331	15	0	0.00068	lightcyan	Archaea(100)	Thaumarchaeota(100)	Marine_Group_I(100)	Unknown_Order(100)	Unknown_Family(100)	unclassified(93)
Otu000520	17	0	0.000365	lightcyan	Bacteria(100)	Proteobacteria(100)	Deltaproteobacteria(100)	GR-WP33-30(99)	unclassified(99)	unclassified(99)
Otu000542	18	0.000106	0.000932	lightcyan	unknown(98)	unclassified(98)	unclassified(98)	unclassified(98)	unclassified(98)	unclassified(98)
Otu000614	11	0	0.000349	lightcyan	Bacteria(100)	Proteobacteria(100)	Deltaproteobacteria(100)	Desulfuromonadales(100)	Geobacteraceae(93)	Geobacter(92)
Otu000364	5	0	0.000316	magenta	Bacteria(100)	unclassified(100)	unclassified(100)	unclassified(100)	unclassified(100)	unclassified(100)
Otu000980	11	0	0.000158	magenta	Bacteria(100)	Chloroflexi(100)	unclassified(100)	unclassified(100)	unclassified(100)	unclassified(100)
Otu001099	8	0	0.000397	magenta	Bacteria(100)	unclassified(100)	unclassified(100)	unclassified(100)	unclassified(100)	unclassified(100)
Otu001105	6	0	0.000246	magenta	Bacteria(100)	Planctomycetes(100)	Planctomycetacia(100)	Brocadiales(100)	Brocadiaceae(100)	Candidatus_Scalindua(100)
Otu001120	3	0	0.000124	magenta	Bacteria(100)	unclassified(100)	unclassified(100)	unclassified(100)	unclassified(100)	unclassified(100)
Otu001143	9	0	0.000114	magenta	Bacteria(100)	Acidobacteria(100)	Acidobacteria(100)	Subgroup_17(100)	unclassified(100)	unclassified(100)
Otu001257	10	0	0.000153	magenta	Archaea(100)	Euryarchaeota(97)	unclassified(97)	unclassified(97)	unclassified(97)	unclassified(97)
Otu001329	13	0	0.000188	magenta	Archaea(100)	Woesearchaeota_(DHVEG-6)(100)	unclassified(100)	unclassified(100)	unclassified(100)	unclassified(100)
Otu001578	2	0	0.000111	magenta	Bacteria(100)	Proteobacteria(94)	unclassified(94)	unclassified(94)	unclassified(94)	unclassified(94)
Otu002091	6	0	8.99e-05	magenta	Bacteria(100)	Proteobacteria(100)	Betaproteobacteria(100)	unclassified(100)	unclassified(100)	unclassified(100)
Otu002210	6	0	0.000133	magenta	Bacteria(100)	Proteobacteria(100)	Gammaproteobacteria(93)	unclassified(93)	unclassified(93)	unclassified(93)
Otu002221	5	0	0.000351	magenta	Bacteria(100)	unclassified(100)	unclassified(100)	unclassified(100)	unclassified(100)	unclassified(100)
Otu002334	2	0	0.000211	magenta	Bacteria(100)	unclassified(100)	unclassified(100)	unclassified(100)	unclassified(100)	unclassified(100)
Otu002497	4	0	0.000114	magenta	Bacteria(100)	Proteobacteria(100)	Betaproteobacteria(100)	unclassified(100)	unclassified(100)	unclassified(100)
Otu002521	6	0	9.74e-05	magenta	Bacteria(100)	unclassified(100)	unclassified(100)	unclassified(100)	unclassified(100)	unclassified(100)
Otu002807	2	0	7.8e-05	magenta	Archaea(100)	Misc_Cren_Group(100)	unclassified(100)	unclassified(100)	unclassified(100)	unclassified(100)
Otu002818	2	0	6.25e-05	magenta	Bacteria(100)	unclassified(100)	unclassified(100)	unclassified(100)	unclassified(100)	unclassified(100)
Otu007151	3	0	0.000136	magenta	Bacteria(100)	Chloroflexi(100)	unclassified(98)	unclassified(98)	unclassified(98)	unclassified(98)
Otu009061	3	0	0.000117	magenta	Bacteria(100)	Proteobacteria(100)	Gammaproteobacteria(100)	unclassified(100)	unclassified(100)	unclassified(100)
Otu013043	2	0	9.45e-05	magenta	Bacteria(100)	unclassified(100)	unclassified(100)	unclassified(100)	unclassified(100)	unclassified(100)
Otu001709	10	0	0.000136	midnightblue	Bacteria(100)	Nitrospirae(100)	Nitrospira(100)	Nitrospirales(100)	Nitrospiraceae(100)	Nitrospira(100)
Otu002399	6	0	0.00011	midnightblue	Bacteria(100)	Proteobacteria(100)	unclassified(91)	unclassified(91)	unclassified(91)	unclassified(91)
Otu002492	1	0	0.000188	midnightblue	Bacteria(100)	TM6(100)	unclassified(100)	unclassified(100)	unclassified(100)	unclassified(100)
Otu002827	2	0	0.000199	midnightblue	Bacteria(100)	Proteobacteria(100)	Betaproteobacteria(100)	Hydrogenophilales(100)	Hydrogenophilaceae(100)	Thiobacillus(100)
Otu003055	3	0	9.2e-05	midnightblue	Bacteria(100)	unclassified(100)	unclassified(100)	unclassified(100)	unclassified(100)	unclassified(100)
Otu003113	1	0	8.68e-05	midnightblue	Bacteria(100)	Chloroflexi(100)	Anaerolineae(100)	Anaerolineales(100)	Anaerolineaceae(100)	unclassified(92)
Otu003577	1	0	6.15e-05	midnightblue	Bacteria(100)	unclassified(100)	unclassified(100)	unclassified(100)	unclassified(100)	unclassified(100)
Otu004727	1	0	7.96e-05	midnightblue	Bacteria(100)	Chloroflexi(100)	unclassified(69)	unclassified(69)	unclassified(69)	unclassified(69)
Otu004768	1	0	5.42e-05	midnightblue	Bacteria(100)	Firmicutes(100)	Clostridia(100)	Clostridiales(100)	Peptococcaceae(100)	Thermincola(100)
Otu005180	1	0	9.4e-05	midnightblue	Bacteria(100)	unclassified(100)	unclassified(100)	unclassified(100)	unclassified(100)	unclassified(100)
Otu006465	1	0	9.04e-05	midnightblue	Bacteria(100)	unclassified(100)	unclassified(100)	unclassified(100)	unclassified(100)	unclassified(100)
Otu009035	1	0	0.000127	midnightblue	Bacteria(100)	unclassified(100)	unclassified(100)	unclassified(100)	unclassified(100)	unclassified(100)
Otu025802	1	0	6.15e-05	midnightblue	unknown(100)	unclassified(100)	unclassified(100)	unclassified(100)	unclassified(100)	unclassified(100)
Otu000349	13	0	0.000249	pink	Bacteria(100)	Proteobacteria(100)	Deltaproteobacteria(100)	Myxococcales(100)	Cystobacteraceae(100)	Anaeromyxobacter(96)
Otu000356	12	0	0.000472	pink	Bacteria(100)	Proteobacteria(100)	Deltaproteobacteria(100)	Desulfuromonadales(100)	Geobacteraceae(96)	Geobacter(96)
Otu000380	13	0	0.000309	pink	Bacteria(100)	Proteobacteria(100)	Deltaproteobacteria(100)	Desulfuromonadales(100)	Geobacteraceae(100)	Geobacter(100)
Otu000405	11	0	0.000598	pink	Bacteria(100)	Proteobacteria(100)	Gammaproteobacteria(100)	unclassified(100)	unclassified(100)	unclassified(100)
Otu000444	16	0	0.000265	pink	Bacteria(100)	Proteobacteria(100)	Betaproteobacteria(100)	unclassified(99)	unclassified(99)	unclassified(99)
Otu000459	15	0	0.000406	pink	Bacteria(100)	Acidobacteria(100)	Acidobacteria(100)	Subgroup_25(100)	unclassified(100)	unclassified(100)
Otu000473	11	0	0.000293	pink	Bacteria(100)	Acidobacteria(100)	Acidobacteria(100)	Subgroup_4(100)	Unknown_Family(100)	Blastocatella(100)
Otu000496	16	0	0.000347	pink	Bacteria(100)	unclassified(100)	unclassified(100)	unclassified(100)	unclassified(100)	unclassified(100)
Otu000537	10	0	0.000271	pink	Bacteria(100)	Proteobacteria(100)	Deltaproteobacteria(100)	Myxococcales(100)	Cystobacteraceae(99)	Anaeromyxobacter(97)
Otu000690	5	0	0.00032	pink	Bacteria(100)	Acidobacteria(94)	unclassified(94)	unclassified(94)	unclassified(94)	unclassified(94)
Otu000721	11	0	0.000317	pink	Bacteria(100)	Acidobacteria(61)	Holophagae(58)	Subgroup_7(58)	unclassified(58)	unclassified(58)
Otu000880	9	0	0.000163	pink	Bacteria(100)	Gemmatimonadetes(96)	Gemmatimonadetes(96)	Gemmatimonadales(96)	Gemmatimonadaceae(96)	unclassified(96)
Otu001020	12	0	0.000181	pink	Bacteria(100)	unclassified(100)	unclassified(100)	unclassified(100)	unclassified(100)	unclassified(100)
Otu001134	14	0	0.000201	pink	Bacteria(100)	Actinobacteria(100)	Actinobacteria(100)	Pseudonocardiales(100)	Pseudonocardiaceae(100)	Pseudonocardia(92)
Otu001180	11	0	0.000173	pink	Bacteria(100)	unclassified(100)	unclassified(100)	unclassified(100)	unclassified(100)	unclassified(100)
Otu001240	15	0	0.000213	pink	Bacteria(100)	Actinobacteria(100)	Thermoleophilia(99)	Gaiellales(98)	Gaiellaceae(90)	Gaiella(90)
Otu001376	7	0	0.000145	pink	Bacteria(100)	unclassified(100)	unclassified(100)	unclassified(100)	unclassified(100)	unclassified(100)
Otu001569	13	0	0.000199	pink	Bacteria(100)	unclassified(100)	unclassified(100)	unclassified(100)	unclassified(100)	unclassified(100)
Otu001572	9	0	0.000117	pink	Bacteria(100)	Chloroflexi(82)	unclassified(82)	unclassified(82)	unclassified(82)	unclassified(82)
Otu001573	5	0	0.000102	pink	Bacteria(100)	unclassified(100)	unclassified(100)	unclassified(100)	unclassified(100)	unclassified(100)
Otu001579	5	0	7.99e-05	pink	Bacteria(100)	Proteobacteria(100)	Gammaproteobacteria(100)	unclassified(100)	unclassified(100)	unclassified(100)
Otu001582	10	0	0.00027	pink	Bacteria(100)	unclassified(98)	unclassified(98)	unclassified(98)	unclassified(98)	unclassified(98)
Otu001706	7	0	9.59e-05	pink	Bacteria(100)	unclassified(100)	unclassified(100)	unclassified(100)	unclassified(100)	unclassified(100)
Otu002523	9	0	0.00017	pink	Bacteria(100)	unclassified(100)	unclassified(100)	unclassified(100)	unclassified(100)	unclassified(100)
Otu000107	18	6.51e-05	0.001291	purple	Bacteria(100)	unclassified(90)	unclassified(90)	unclassified(90)	unclassified(90)	unclassified(90)
Otu000113	14	0	0.00119	purple	Bacteria(100)	Actinobacteria(100)	MB-A2-108(100)	unclassified(100)	unclassified(100)	unclassified(100)
Otu000209	17	0	0.000745	purple	Bacteria(100)	unclassified(100)	unclassified(100)	unclassified(100)	unclassified(100)	unclassified(100)
Otu000223	16	0	0.000783	purple	Bacteria(100)	Chloroflexi(98)	Anaerolineae(75)	Anaerolineales(75)	Anaerolineaceae(75)	unclassified(75)
Otu000253	17	0	0.000809	purple	Bacteria(100)	Chloroflexi(100)	unclassified(100)	unclassified(100)	unclassified(100)	unclassified(100)
Otu000254	16	0	0.000354	purple	Bacteria(100)	Chloroflexi(97)	Anaerolineae(85)	Anaerolineales(85)	Anaerolineaceae(85)	unclassified(85)
Otu000256	17	0	0.001028	purple	Bacteria(100)	unclassified(100)	unclassified(100)	unclassified(100)	unclassified(100)	unclassified(100)
Otu000259	17	0	0.001028	purple	Bacteria(100)	unclassified(100)	unclassified(100)	unclassified(100)	unclassified(100)	unclassified(100)
Otu000288	17	0	0.000447	purple	Bacteria(100)	Chloroflexi(100)	S085(100)	unclassified(100)	unclassified(100)	unclassified(100)
Otu000547	17	0	0.000519	purple	Bacteria(100)	unclassified(100)	unclassified(100)	unclassified(100)	unclassified(100)	unclassified(100)
Otu000637	17	0	0.000606	purple	Archaea(100)	unclassified(100)	unclassified(100)	unclassified(100)	unclassified(100)	unclassified(100)
Otu000706	15	0	0.000337	purple	Bacteria(100)	unclassified(74)	unclassified(74)	unclassified(74)	unclassified(74)	unclassified(74)
Otu000726	9	0	0.000257	purple	Bacteria(100)	Planctomycetes(94)	Planctomycetacia(94)	Planctomycetales(94)	Planctomycetaceae(94)	unclassified(94)
Otu000734	15	0	0.000214	purple	Bacteria(100)	Chloroflexi(95)	unclassified(95)	unclassified(95)	unclassified(95)	unclassified(95)
Otu000801	17	0	0.000551	purple	Bacteria(100)	unclassified(100)	unclassified(100)	unclassified(100)	unclassified(100)	unclassified(100)
Otu000921	8	0	0.000221	purple	Bacteria(100)	Acidobacteria(100)	Acidobacteria(100)	Subgroup_6(100)	unclassified(100)	unclassified(100)
Otu001145	14	0	0.000501	purple	Bacteria(100)	Chloroflexi(100)	Chloroflexia(100)	Chloroflexales(100)	Roseiflexaceae(100)	Roseiflexus(100)
Otu001234	9	0	0.000158	purple	Bacteria(100)	unclassified(100)	unclassified(100)	unclassified(100)	unclassified(100)	unclassified(100)
Otu001711	16	0	0.000366	purple	Bacteria(100)	unclassified(100)	unclassified(100)	unclassified(100)	unclassified(100)	unclassified(100)
Otu000048	18	0.00012	0.00366	red	Archaea(100)	Thaumarchaeota(100)	Marine_Group_I(100)	Unknown_Order(100)	Unknown_Family(100)	unclassified(98)
Otu000056	17	0	0.001593	red	Bacteria(100)	Nitrospirae(100)	Nitrospira(100)	Nitrospirales(100)	Nitrospiraceae(100)	Nitrospira(100)
Otu000110	18	0.00016	0.001133	red	Bacteria(100)	Proteobacteria(100)	Betaproteobacteria(100)	unclassified(100)	unclassified(100)	unclassified(100)
Otu000138	17	0	0.001126	red	Bacteria(100)	Proteobacteria(100)	unclassified(60)	unclassified(60)	unclassified(60)	unclassified(60)
Otu000145	17	0	0.001314	red	Bacteria(100)	Acidobacteria(100)	Acidobacteria(100)	Subgroup_4(100)	Unknown_Family(100)	Blastocatella(100)
Otu000149	17	0	0.000882	red	Bacteria(100)	Proteobacteria(100)	Gammaproteobacteria(60)	unclassified(60)	unclassified(60)	unclassified(60)
Otu000152	17	0	0.000896	red	Archaea(100)	Thaumarchaeota(100)	Marine_Group_I(100)	unclassified(100)	unclassified(100)	unclassified(100)
Otu000158	18	0.000189	0.001437	red	Bacteria(100)	Proteobacteria(100)	Betaproteobacteria(97)	unclassified(97)	unclassified(97)	unclassified(97)
Otu000163	18	0.000126	0.000477	red	Bacteria(100)	Bacteroidetes(100)	Sphingobacteriia(100)	Sphingobacteriales(100)	Chitinophagaceae(100)	unclassified(62)
Otu000165	17	0	0.000504	red	Bacteria(100)	Chloroflexi(88)	Anaerolineae(74)	Anaerolineales(74)	Anaerolineaceae(74)	unclassified(74)
Otu000166	17	0	0.000447	red	Bacteria(100)	Acidobacteria(100)	Acidobacteria(100)	Subgroup_6(100)	unclassified(100)	unclassified(100)
Otu000187	17	0	0.000494	red	Bacteria(100)	Planctomycetes(68)	unclassified(64)	unclassified(64)	unclassified(64)	unclassified(64)
Otu000250	17	0	0.000385	red	Bacteria(100)	Acidobacteria(92)	Acidobacteria(92)	Subgroup_17(60)	unclassified(60)	unclassified(60)
Otu000255	15	0	0.00041	red	Bacteria(100)	Proteobacteria(99)	Deltaproteobacteria(65)	unclassified(60)	unclassified(60)	unclassified(60)
Otu000275	17	0	0.000396	red	Bacteria(100)	Proteobacteria(98)	unclassified(97)	unclassified(97)	unclassified(97)	unclassified(97)
Otu000298	18	6.3e-05	0.000487	red	Bacteria(100)	Acidobacteria(100)	Acidobacteria(100)	Subgroup_4(100)	Unknown_Family(100)	Blastocatella(100)
Otu000307	18	4.21e-05	0.000563	red	Bacteria(100)	Proteobacteria(100)	Alphaproteobacteria(100)	Rhizobiales(100)	unclassified(100)	unclassified(100)
Otu000371	15	0	0.000234	red	Bacteria(100)	Proteobacteria(76)	unclassified(71)	unclassified(71)	unclassified(71)	unclassified(71)
Otu000393	18	4.92e-05	0.000433	red	Bacteria(100)	Proteobacteria(100)	Alphaproteobacteria(100)	Rhizobiales(100)	unclassified(70)	unclassified(70)
Otu000423	17	0	0.000508	red	Bacteria(100)	Acidobacteria(100)	Acidobacteria(100)	Subgroup_4(100)	RB41(100)	unclassified(100)
Otu000439	17	0	0.000364	red	Bacteria(100)	Verrucomicrobia(100)	OPB35_soil_group(100)	unclassified(100)	unclassified(100)	unclassified(100)
Otu000512	15	0	0.000381	red	Bacteria(100)	Cyanobacteria(100)	Chloroplast(100)	unclassified(100)	unclassified(100)	unclassified(100)
Otu000538	16	0	0.000214	red	Bacteria(100)	Planctomycetes(88)	unclassified(82)	unclassified(82)	unclassified(82)	unclassified(82)
Otu000622	16	0	0.000153	red	Bacteria(100)	unclassified(93)	unclassified(93)	unclassified(93)	unclassified(93)	unclassified(93)
Otu000694	16	0	0.000237	red	Bacteria(100)	Chloroflexi(98)	unclassified(98)	unclassified(98)	unclassified(98)	unclassified(98)
Otu000434	14	0	0.000212	salmon	Bacteria(100)	Actinobacteria(100)	unclassified(100)	unclassified(100)	unclassified(100)	unclassified(100)
Otu000446	10	0	0.000489	salmon	Bacteria(100)	unclassified(100)	unclassified(100)	unclassified(100)	unclassified(100)	unclassified(100)
Otu000468	12	0	0.000178	salmon	Bacteria(100)	Actinobacteria(99)	MB-A2-108(93)	unclassified(93)	unclassified(93)	unclassified(93)
Otu000477	15	0	0.000268	salmon	Bacteria(100)	Firmicutes(100)	Bacilli(100)	Bacillales(100)	Planococcaceae(88)	Sporosarcina(51)
Otu000480	12	0	0.000281	salmon	Bacteria(100)	Actinobacteria(100)	Thermoleophilia(100)	Gaiellales(86)	Gaiellaceae(79)	Gaiella(79)
Otu000502	17	0	0.00038	salmon	Bacteria(100)	Actinobacteria(98)	unclassified(98)	unclassified(98)	unclassified(98)	unclassified(98)
Otu000617	13	0	0.00032	salmon	Bacteria(100)	Planctomycetes(100)	Planctomycetacia(100)	Planctomycetales(100)	Planctomycetaceae(100)	unclassified(100)
Otu000740	10	0	0.000124	salmon	Bacteria(100)	Acidobacteria(100)	Acidobacteria(100)	Subgroup_6(100)	unclassified(100)	unclassified(100)
Otu000762	9	0	0.00022	salmon	Archaea(100)	Thaumarchaeota(100)	Soil_Crenarchaeotic_Group(SCG)(100)	Unknown_Order(100)	Unknown_Family(100)	Candidatus_Nitrososphaera(100)
Otu001098	8	0	0.00028	salmon	Bacteria(100)	unclassified(100)	unclassified(100)	unclassified(100)	unclassified(100)	unclassified(100)
Otu001210	10	0	0.000234	salmon	Bacteria(100)	Firmicutes(100)	Bacilli(100)	Bacillales(100)	Planococcaceae(82)	Domibacillus(82)
Otu001394	13	0	0.000111	salmon	Bacteria(100)	unclassified(100)	unclassified(100)	unclassified(100)	unclassified(100)	unclassified(100)
Otu001465	10	0	0.000203	salmon	Archaea(100)	Thaumarchaeota(100)	Soil_Crenarchaeotic_Group(SCG)(100)	unclassified(100)	unclassified(100)	unclassified(100)
Otu001466	7	0	0.000123	salmon	Bacteria(100)	unclassified(100)	unclassified(100)	unclassified(100)	unclassified(100)	unclassified(100)
Otu001753	5	0	0.000235	salmon	Bacteria(100)	unclassified(100)	unclassified(100)	unclassified(100)	unclassified(100)	unclassified(100)
Otu002097	4	0	0.000123	salmon	Bacteria(100)	Acidobacteria(98)	Acidobacteria(98)	Acidobacteriales(98)	Acidobacteriaceae_(Subgroup_1)(98)	unclassified(82)
Otu002579	7	0	0.000282	salmon	Bacteria(100)	unclassified(100)	unclassified(100)	unclassified(100)	unclassified(100)	unclassified(100)
Otu008745	1	0	8.71e-05	salmon	Bacteria(100)	Firmicutes(100)	Bacilli(100)	Bacillales(100)	Thermoactinomycetaceae(100)	unclassified(100)
Otu000132	17	0	0.000845	tan	Bacteria(100)	Proteobacteria(100)	Betaproteobacteria(100)	unclassified(98)	unclassified(98)	unclassified(98)
Otu000157	17	0	0.00058	tan	Bacteria(100)	Cyanobacteria(100)	Chloroplast(100)	unclassified(100)	unclassified(100)	unclassified(100)
Otu000167	17	0	0.000851	tan	Bacteria(100)	Proteobacteria(100)	Alphaproteobacteria(100)	Rhizobiales(100)	MNG7(100)	unclassified(100)
Otu000195	14	0	0.000417	tan	Bacteria(100)	Bacteroidetes(100)	Sphingobacteriia(100)	Sphingobacteriales(100)	Chitinophagaceae(100)	unclassified(99)
Otu000220	13	0	0.000451	tan	Bacteria(100)	Proteobacteria(100)	Deltaproteobacteria(100)	Sh765B-TzT-29(100)	unclassified(100)	unclassified(100)
Otu000249	16	0	0.000295	tan	Bacteria(100)	Nitrospirae(100)	Nitrospira(100)	Nitrospirales(100)	Nitrospiraceae(100)	Nitrospira(100)
Otu000267	17	0	0.000392	tan	Bacteria(100)	Proteobacteria(100)	Alphaproteobacteria(100)	Rhizobiales(100)	Hyphomicrobiaceae(100)	Hyphomicrobium(100)
Otu000292	18	5.96e-05	0.00124	tan	Bacteria(100)	Nitrospirae(100)	Nitrospira(100)	Nitrospirales(100)	Nitrospirales_Incertae_Sedis(100)	Candidatus_Methylomirabilis(100)
Otu000326	15	0	0.000303	tan	Bacteria(100)	unclassified(100)	unclassified(100)	unclassified(100)	unclassified(100)	unclassified(100)
Otu000414	17	0	0.000424	tan	Bacteria(100)	Actinobacteria(100)	Actinobacteria(100)	Micrococcales(100)	Micrococcaceae(100)	Arthrobacter(94)
Otu000428	15	0	0.000276	tan	Archaea(100)	Thaumarchaeota(100)	Marine_Group_I(100)	Unknown_Order(100)	Unknown_Family(100)	Candidatus_Nitrosopumilus(72)
Otu000516	13	0	0.000895	tan	Bacteria(100)	Firmicutes(100)	Bacilli(100)	Bacillales(100)	unclassified(100)	unclassified(100)
Otu000593	13	0	0.000257	tan	Bacteria(100)	Nitrospirae(100)	Nitrospira(100)	Nitrospirales(100)	Nitrospirales_Incertae_Sedis(100)	Candidatus_Methylomirabilis(100)
Otu000616	13	0	0.000165	tan	Bacteria(100)	Actinobacteria(95)	Acidimicrobiia(58)	Acidimicrobiales(58)	unclassified(58)	unclassified(58)
Otu000626	16	0	0.000431	tan	Bacteria(100)	Chloroflexi(96)	Anaerolineae(94)	Anaerolineales(94)	Anaerolineaceae(94)	unclassified(94)
Otu000809	11	0	0.000267	tan	Bacteria(100)	Acidobacteria(91)	Acidobacteria(68)	Subgroup_25(66)	unclassified(66)	unclassified(66)
Otu001097	16	0	0.000205	tan	Bacteria(100)	unclassified(100)	unclassified(100)	unclassified(100)	unclassified(100)	unclassified(100)
Otu001519	11	0	0.00013	tan	Bacteria(100)	Bacteroidetes(100)	Cytophagia(100)	Cytophagales(100)	unclassified(100)	unclassified(100)
Otu000001	18	0.016652	0.024255	turquoise	Bacteria(100)	Acidobacteria(100)	Acidobacteria(100)	Subgroup_6(100)	unclassified(100)	unclassified(100)
Otu000003	18	0.003297	0.023857	turquoise	Archaea(100)	Thaumarchaeota(100)	Marine_Group_I(100)	Unknown_Order(100)	Unknown_Family(100)	unclassified(96)
Otu000005	18	0.010555	0.019192	turquoise	Bacteria(100)	unclassified(100)	unclassified(100)	unclassified(100)	unclassified(100)	unclassified(100)
Otu000007	18	0.001116	0.012341	turquoise	Archaea(100)	Thaumarchaeota(100)	South_African_Gold_Mine_Gp_1(SAGMCG-1)(100)	Unknown_Order(87)	Unknown_Family(87)	Candidatus_Nitrosotalea(87)
Otu000008	18	0.000662	0.014917	turquoise	Bacteria(100)	Actinobacteria(99)	unclassified(99)	unclassified(99)	unclassified(99)	unclassified(99)
Otu000009	18	0.002929	0.008391	turquoise	Bacteria(100)	Actinobacteria(100)	Thermoleophilia(100)	Gaiellales(100)	Gaiellaceae(99)	Gaiella(99)
Otu000011	18	0.001172	0.008802	turquoise	Archaea(100)	Thaumarchaeota(100)	Soil_Crenarchaeotic_Group(SCG)(100)	Unknown_Order(99)	Unknown_Family(99)	Candidatus_Nitrososphaera(99)
Otu000012	18	0.002787	0.009059	turquoise	Bacteria(100)	unclassified(100)	unclassified(100)	unclassified(100)	unclassified(100)	unclassified(100)
Otu000015	18	0.000911	0.010113	turquoise	Archaea(100)	Thaumarchaeota(100)	South_African_Gold_Mine_Gp_1(SAGMCG-1)(99)	Unknown_Order(77)	Unknown_Family(77)	Candidatus_Nitrosotalea(77)
Otu000016	18	0.00349	0.006185	turquoise	Bacteria(100)	Acidobacteria(100)	Acidobacteria(100)	Subgroup_6(100)	unclassified(100)	unclassified(100)
Otu000018	18	0.002148	0.005773	turquoise	Bacteria(100)	unclassified(100)	unclassified(100)	unclassified(100)	unclassified(100)	unclassified(100)
Otu000019	18	0.005794	0.008986	turquoise	Bacteria(100)	Chloroflexi(100)	Ardenticatenia(100)	unclassified(100)	unclassified(100)	unclassified(100)
Otu000020	18	0.001515	0.003047	turquoise	Bacteria(100)	Acidobacteria(100)	Acidobacteria(100)	Subgroup_6(100)	unclassified(100)	unclassified(100)
Otu000021	18	0.001302	0.002875	turquoise	Bacteria(100)	Proteobacteria(100)	Alphaproteobacteria(100)	Rhizobiales(100)	Xanthobacteraceae(98)	Variibacter(96)
Otu000022	18	0.001341	0.006292	turquoise	Bacteria(100)	Actinobacteria(100)	unclassified(73)	unclassified(73)	unclassified(73)	unclassified(73)
Otu000023	18	0.00176	0.004425	turquoise	Bacteria(100)	Proteobacteria(100)	Betaproteobacteria(100)	TRA3-20(100)	unclassified(100)	unclassified(100)
Otu000025	18	0.001037	0.002801	turquoise	Bacteria(100)	Acidobacteria(100)	Acidobacteria(100)	Subgroup_6(100)	unclassified(100)	unclassified(100)
Otu000026	18	0.000391	0.001893	turquoise	Bacteria(100)	Proteobacteria(100)	Deltaproteobacteria(100)	GR-WP33-30(99)	unclassified(99)	unclassified(99)
Otu000027	18	0.001385	0.004267	turquoise	Bacteria(100)	unclassified(91)	unclassified(91)	unclassified(91)	unclassified(91)	unclassified(91)
Otu000028	18	0.001595	0.003277	turquoise	Bacteria(100)	Acidobacteria(100)	Acidobacteria(100)	Subgroup_6(100)	unclassified(100)	unclassified(100)
Otu000029	18	0.001383	0.002787	turquoise	Bacteria(100)	Acidobacteria(100)	Acidobacteria(100)	Subgroup_6(100)	unclassified(100)	unclassified(100)
Otu000030	18	0.001463	0.003707	turquoise	Bacteria(100)	Chloroflexi(100)	KD4-96(100)	unclassified(100)	unclassified(100)	unclassified(100)
Otu000031	18	6.97e-05	0.005634	turquoise	Bacteria(100)	unclassified(100)	unclassified(100)	unclassified(100)	unclassified(100)	unclassified(100)
Otu000033	18	0.001116	0.002005	turquoise	Bacteria(100)	Acidobacteria(100)	Acidobacteria(100)	Subgroup_6(100)	unclassified(100)	unclassified(100)
Otu000034	18	0.000716	0.004082	turquoise	Bacteria(100)	unclassified(100)	unclassified(100)	unclassified(100)	unclassified(100)	unclassified(100)
Otu000035	18	0.000871	0.003737	turquoise	Bacteria(100)	unclassified(100)	unclassified(100)	unclassified(100)	unclassified(100)	unclassified(100)
Otu000036	18	0.000393	0.001509	turquoise	Bacteria(100)	Planctomycetes(100)	Planctomycetacia(99)	Planctomycetales(99)	Planctomycetaceae(99)	unclassified(98)
Otu000037	18	0.000314	0.002938	turquoise	Bacteria(100)	unclassified(100)	unclassified(100)	unclassified(100)	unclassified(100)	unclassified(100)
Otu000038	18	0.000375	0.002336	turquoise	Bacteria(100)	Acidobacteria(100)	Acidobacteria(100)	Subgroup_4(100)	RB41(100)	unclassified(100)
Otu000039	18	0.000383	0.002398	turquoise	Bacteria(100)	Acidobacteria(100)	Acidobacteria(100)	Subgroup_6(100)	unclassified(100)	unclassified(100)
Otu000040	18	0.000596	0.002289	turquoise	Archaea(100)	Thaumarchaeota(100)	Soil_Crenarchaeotic_Group(SCG)(100)	unclassified(100)	unclassified(100)	unclassified(100)
Otu000041	18	0.000758	0.001779	turquoise	Bacteria(100)	Chloroflexi(100)	S085(100)	unclassified(100)	unclassified(100)	unclassified(100)
Otu000042	18	0.000456	0.002234	turquoise	Bacteria(100)	Acidobacteria(100)	Acidobacteria(100)	Subgroup_17(100)	unclassified(100)	unclassified(100)
Otu000043	18	0.000881	0.002454	turquoise	Bacteria(100)	Proteobacteria(100)	Betaproteobacteria(99)	unclassified(89)	unclassified(89)	unclassified(89)
Otu000044	18	0.000453	0.003591	turquoise	Bacteria(100)	Chloroflexi(100)	Anaerolineae(78)	Anaerolineales(78)	Anaerolineaceae(78)	unclassified(78)
Otu000045	18	0.000744	0.002048	turquoise	Bacteria(100)	unclassified(100)	unclassified(100)	unclassified(100)	unclassified(100)	unclassified(100)
Otu000046	18	0.000523	0.001694	turquoise	Bacteria(100)	Acidobacteria(100)	Acidobacteria(100)	Subgroup_6(100)	unclassified(100)	unclassified(100)
Otu000047	18	0.000774	0.001785	turquoise	Bacteria(100)	Acidobacteria(100)	Acidobacteria(100)	Subgroup_6(100)	unclassified(100)	unclassified(100)
Otu000051	18	0.000319	0.001208	turquoise	Bacteria(100)	Planctomycetes(99)	Planctomycetacia(99)	Planctomycetales(99)	Planctomycetaceae(99)	unclassified(99)
Otu000052	18	0.000314	0.003522	turquoise	Bacteria(100)	unclassified(100)	unclassified(100)	unclassified(100)	unclassified(100)	unclassified(100)
Otu000053	18	0.000586	0.001932	turquoise	Bacteria(100)	Acidobacteria(100)	Acidobacteria(100)	Subgroup_6(100)	unclassified(100)	unclassified(100)
Otu000055	18	0.000425	0.001592	turquoise	Bacteria(100)	Proteobacteria(100)	Betaproteobacteria(100)	unclassified(100)	unclassified(100)	unclassified(100)
Otu000057	18	6.51e-05	0.001152	turquoise	Bacteria(100)	Proteobacteria(89)	Deltaproteobacteria(78)	Desulfobacterales(78)	Nitrospinaceae(77)	Candidatus_Entotheonella(77)
Otu000060	18	0.000418	0.001282	turquoise	Bacteria(100)	Chloroflexi(100)	S085(100)	unclassified(100)	unclassified(100)	unclassified(100)
Otu000061	18	0.000532	0.00228	turquoise	Bacteria(100)	unclassified(100)	unclassified(100)	unclassified(100)	unclassified(100)	unclassified(100)
Otu000063	18	0.000885	0.00235	turquoise	Bacteria(100)	Proteobacteria(100)	Alphaproteobacteria(100)	Rhizobiales(100)	unclassified(100)	unclassified(100)
Otu000064	18	0.000295	0.001411	turquoise	Bacteria(100)	Proteobacteria(100)	Alphaproteobacteria(100)	Rhizobiales(100)	Hyphomicrobiaceae(100)	unclassified(78)
Otu000065	18	0.000244	0.001989	turquoise	Bacteria(100)	Actinobacteria(100)	Thermoleophilia(100)	Gaiellales(60)	unclassified(100)	unclassified(100)
Otu000071	18	0.000843	0.001788	turquoise	Bacteria(100)	unclassified(100)	unclassified(100)	unclassified(100)	unclassified(100)	unclassified(100)
Otu000072	18	0.000419	0.003574	turquoise	Archaea(100)	Thaumarchaeota(100)	Soil_Crenarchaeotic_Group(SCG)(100)	unclassified(99)	unclassified(99)	unclassified(99)
Otu000073	18	6.97e-05	0.003152	turquoise	Bacteria(100)	unclassified(100)	unclassified(100)	unclassified(100)	unclassified(100)	unclassified(100)
Otu000074	18	0.000391	0.001677	turquoise	Bacteria(100)	unclassified(100)	unclassified(100)	unclassified(100)	unclassified(100)	unclassified(100)
Otu000075	18	0.00013	0.001322	turquoise	Bacteria(100)	unclassified(76)	unclassified(76)	unclassified(76)	unclassified(76)	unclassified(76)
Otu000076	18	0.000479	0.001268	turquoise	Bacteria(100)	Acidobacteria(100)	Acidobacteria(100)	Subgroup_17(100)	unclassified(100)	unclassified(100)
Otu000079	18	0.000839	0.001869	turquoise	Bacteria(100)	unclassified(100)	unclassified(100)	unclassified(100)	unclassified(100)	unclassified(100)
Otu000082	18	0.000638	0.002557	turquoise	Bacteria(100)	unclassified(100)	unclassified(100)	unclassified(100)	unclassified(100)	unclassified(100)
Otu000084	18	0.000321	0.000986	turquoise	Bacteria(100)	Acidobacteria(100)	Acidobacteria(100)	Subgroup_6(100)	unclassified(100)	unclassified(100)
Otu000085	18	0.000139	0.00182	turquoise	Bacteria(100)	Acidobacteria(100)	Acidobacteria(100)	Subgroup_6(100)	unclassified(100)	unclassified(100)
Otu000086	18	0.00012	0.001391	turquoise	Bacteria(100)	Proteobacteria(100)	Alphaproteobacteria(100)	unclassified(98)	unclassified(98)	unclassified(98)
Otu000087	18	0.000244	0.002223	turquoise	Bacteria(100)	Actinobacteria(91)	unclassified(91)	unclassified(91)	unclassified(91)	unclassified(91)
Otu000089	18	0.00042	0.001044	turquoise	Bacteria(100)	Actinobacteria(100)	Thermoleophilia(100)	Gaiellales(100)	unclassified(51)	unclassified(51)
Otu000090	18	0.000391	0.002316	turquoise	Bacteria(100)	unclassified(100)	unclassified(100)	unclassified(100)	unclassified(100)	unclassified(100)
Otu000091	18	0.00026	0.002221	turquoise	Bacteria(100)	unclassified(100)	unclassified(100)	unclassified(100)	unclassified(100)	unclassified(100)
Otu000092	18	0.000927	0.002422	turquoise	Archaea(100)	Thaumarchaeota(100)	Soil_Crenarchaeotic_Group(SCG)(100)	unclassified(64)	unclassified(64)	unclassified(64)
Otu000093	18	0.000906	0.002039	turquoise	Bacteria(100)	Proteobacteria(100)	Alphaproteobacteria(100)	Rhizobiales(100)	unclassified(83)	unclassified(83)
Otu000094	16	0	0.002192	turquoise	Bacteria(100)	unclassified(100)	unclassified(100)	unclassified(100)	unclassified(100)	unclassified(100)
Otu000095	18	0.000456	0.002091	turquoise	Archaea(90)	unclassified(90)	unclassified(90)	unclassified(90)	unclassified(90)	unclassified(90)
Otu000098	18	0.000251	0.00153	turquoise	Bacteria(100)	Chloroflexi(100)	KD4-96(100)	unclassified(100)	unclassified(100)	unclassified(100)
Otu000099	18	0.000244	0.001633	turquoise	Bacteria(100)	Actinobacteria(100)	Thermoleophilia(100)	Gaiellales(100)	Gaiellaceae(100)	Gaiella(100)
Otu000100	18	0.00016	0.000915	turquoise	Bacteria(100)	Proteobacteria(100)	Alphaproteobacteria(100)	Rhodospirillales(100)	unclassified(100)	unclassified(100)
Otu000102	18	0.000348	0.001242	turquoise	Bacteria(100)	Acidobacteria(100)	Acidobacteria(100)	Subgroup_17(100)	unclassified(100)	unclassified(100)
Otu000103	18	6.97e-05	0.001517	turquoise	Bacteria(100)	unclassified(100)	unclassified(100)	unclassified(100)	unclassified(100)	unclassified(100)
Otu000105	18	0.000532	0.001518	turquoise	Bacteria(100)	Acidobacteria(100)	Acidobacteria(100)	Subgroup_4(100)	11-24(100)	unclassified(100)
Otu000106	18	0.000319	0.001258	turquoise	Bacteria(100)	Acidobacteria(98)	Acidobacteria(94)	Subgroup_9(93)	unclassified(93)	unclassified(93)
Otu000109	18	0.000586	0.001148	turquoise	Bacteria(100)	unclassified(100)	unclassified(100)	unclassified(100)	unclassified(100)	unclassified(100)
Otu000111	18	0.000239	0.001617	turquoise	Bacteria(100)	Proteobacteria(100)	Betaproteobacteria(100)	unclassified(100)	unclassified(100)	unclassified(100)
Otu000115	18	0.000126	0.001063	turquoise	Bacteria(100)	Proteobacteria(100)	Alphaproteobacteria(100)	Rhizobiales(100)	Hyphomicrobiaceae(100)	Pedomicrobium(77)
Otu000118	18	0.000403	0.000981	turquoise	Bacteria(100)	Planctomycetes(100)	Planctomycetacia(100)	Planctomycetales(100)	Planctomycetaceae(100)	Planctomyces(100)
Otu000119	17	0	0.002372	turquoise	Bacteria(100)	unclassified(100)	unclassified(100)	unclassified(100)	unclassified(100)	unclassified(100)
Otu000120	18	0.000238	0.000755	turquoise	Bacteria(100)	Acidobacteria(51)	unclassified(100)	unclassified(100)	unclassified(100)	unclassified(100)
Otu000121	17	0	0.001295	turquoise	Bacteria(100)	Acidobacteria(100)	Acidobacteria(100)	Subgroup_6(100)	unclassified(100)	unclassified(100)
Otu000122	18	6.51e-05	0.000533	turquoise	Bacteria(100)	unclassified(59)	unclassified(59)	unclassified(59)	unclassified(59)	unclassified(59)
Otu000124	18	0.00019	0.000859	turquoise	Bacteria(100)	unclassified(100)	unclassified(100)	unclassified(100)	unclassified(100)	unclassified(100)
Otu000126	18	0.000475	0.000918	turquoise	Bacteria(100)	Acidobacteria(100)	Acidobacteria(100)	Subgroup_6(100)	unclassified(100)	unclassified(100)
Otu000129	18	0.000174	0.001248	turquoise	Bacteria(100)	Acidobacteria(100)	Acidobacteria(100)	Subgroup_6(100)	unclassified(100)	unclassified(100)
Otu000131	18	0.000126	0.000501	turquoise	Bacteria(100)	Proteobacteria(100)	Gammaproteobacteria(99)	unclassified(99)	unclassified(99)	unclassified(99)
Otu000134	18	0.000383	0.002388	turquoise	Bacteria(100)	Acidobacteria(98)	Acidobacteria(98)	Subgroup_25(97)	unclassified(97)	unclassified(97)
Otu000135	18	0.000319	0.001429	turquoise	Bacteria(100)	Planctomycetes(99)	Planctomycetacia(99)	Planctomycetales(99)	Planctomycetaceae(99)	Planctomyces(97)
Otu000136	18	0.000319	0.000807	turquoise	Bacteria(100)	Chloroflexi(100)	KD4-96(100)	unclassified(100)	unclassified(100)	unclassified(100)
Otu000137	18	0.000399	0.001367	turquoise	Bacteria(100)	Bacteroidetes(100)	Flavobacteriia(100)	Flavobacteriales(100)	Flavobacteriaceae(100)	Flavobacterium(100)
Otu000139	18	4.92e-05	0.001137	turquoise	Bacteria(100)	Verrucomicrobia(100)	Spartobacteria(100)	Chthoniobacterales(100)	DA101_soil_group(100)	unclassified(100)
Otu000141	18	0.000129	0.000454	turquoise	Bacteria(100)	unclassified(98)	unclassified(98)	unclassified(98)	unclassified(98)	unclassified(98)
Otu000142	18	0.00013	0.000975	turquoise	Bacteria(100)	Acidobacteria(100)	Acidobacteria(100)	Subgroup_6(100)	unclassified(100)	unclassified(100)
Otu000143	18	0.000586	0.002378	turquoise	Bacteria(100)	unclassified(100)	unclassified(100)	unclassified(100)	unclassified(100)	unclassified(100)
Otu000147	18	9.83e-05	0.000671	turquoise	Bacteria(100)	unclassified(63)	unclassified(63)	unclassified(63)	unclassified(63)	unclassified(63)
Otu000150	18	5.76e-05	0.000624	turquoise	Bacteria(100)	unclassified(100)	unclassified(100)	unclassified(100)	unclassified(100)	unclassified(100)
Otu000151	18	0.000173	0.000654	turquoise	Bacteria(100)	Planctomycetes(100)	Planctomycetacia(100)	Planctomycetales(100)	Planctomycetaceae(100)	Planctomyces(100)
Otu000155	18	6.51e-05	0.001498	turquoise	Bacteria(100)	Proteobacteria(98)	Deltaproteobacteria(96)	Desulfurellales(90)	Desulfurellaceae(90)	unclassified(90)
Otu000159	17	0	0.000567	turquoise	Bacteria(100)	Proteobacteria(100)	Deltaproteobacteria(100)	Sh765B-TzT-29(100)	unclassified(100)	unclassified(100)
Otu000160	18	8.43e-05	0.000638	turquoise	Bacteria(100)	Proteobacteria(100)	Alphaproteobacteria(100)	Rhizobiales(100)	unclassified(94)	unclassified(94)
Otu000162	18	0.000251	0.000689	turquoise	Bacteria(100)	Acidobacteria(100)	Acidobacteria(100)	Subgroup_6(100)	unclassified(100)	unclassified(100)
Otu000164	17	0	0.000742	turquoise	Bacteria(100)	unclassified(100)	unclassified(100)	unclassified(100)	unclassified(100)	unclassified(100)
Otu000169	18	9.83e-05	0.001089	turquoise	Bacteria(100)	Actinobacteria(100)	Thermoleophilia(100)	Gaiellales(100)	Gaiellaceae(100)	Gaiella(100)
Otu000170	18	0.000314	0.001336	turquoise	Archaea(100)	Euryarchaeota(100)	unclassified(99)	unclassified(99)	unclassified(99)	unclassified(99)
Otu000171	18	8.92e-05	0.000486	turquoise	Bacteria(100)	Proteobacteria(100)	Alphaproteobacteria(100)	Rhizobiales(100)	Hyphomicrobiaceae(96)	Pedomicrobium(57)
Otu000172	17	0	0.000635	turquoise	Bacteria(100)	Actinobacteria(99)	unclassified(99)	unclassified(99)	unclassified(99)	unclassified(99)
Otu000173	17	0	0.000433	turquoise	Bacteria(100)	Acidobacteria(100)	Acidobacteria(100)	Subgroup_6(100)	unclassified(100)	unclassified(100)
Otu000174	18	0.000479	0.001028	turquoise	Bacteria(100)	Proteobacteria(100)	Betaproteobacteria(100)	TRA3-20(100)	unclassified(100)	unclassified(100)
Otu000175	18	6.3e-05	0.000486	turquoise	Bacteria(100)	Verrucomicrobia(100)	Spartobacteria(100)	Chthoniobacterales(100)	DA101_soil_group(100)	unclassified(100)
Otu000176	18	0.000244	0.000856	turquoise	Archaea(100)	Thaumarchaeota(92)	unclassified(91)	unclassified(91)	unclassified(91)	unclassified(91)
Otu000185	18	0.00012	0.000701	turquoise	Bacteria(100)	Verrucomicrobia(100)	OPB35_soil_group(100)	unclassified(100)	unclassified(100)	unclassified(100)
Otu000186	18	0.00012	0.00071	turquoise	Bacteria(100)	Acidobacteria(100)	Acidobacteria(100)	Subgroup_6(100)	unclassified(100)	unclassified(100)
Otu000188	18	4.75e-05	0.000388	turquoise	Bacteria(100)	Actinobacteria(100)	Thermoleophilia(100)	Gaiellales(100)	Gaiellaceae(100)	Gaiella(100)
Otu000192	18	0.00013	0.000473	turquoise	Bacteria(100)	Chloroflexi(96)	unclassified(96)	unclassified(96)	unclassified(96)	unclassified(96)
Otu000196	17	0	0.000597	turquoise	Bacteria(100)	Proteobacteria(51)	unclassified(100)	unclassified(100)	unclassified(100)	unclassified(100)
Otu000198	18	6.51e-05	0.000482	turquoise	Bacteria(100)	Verrucomicrobia(100)	OPB35_soil_group(100)	unclassified(100)	unclassified(100)	unclassified(100)
Otu000200	18	0.00013	0.00088	turquoise	Bacteria(100)	Chloroflexi(85)	unclassified(83)	unclassified(83)	unclassified(83)	unclassified(83)
Otu000203	18	6.51e-05	0.001053	turquoise	Bacteria(100)	unclassified(100)	unclassified(100)	unclassified(100)	unclassified(100)	unclassified(100)
Otu000204	18	9.83e-05	0.000513	turquoise	Bacteria(100)	unclassified(98)	unclassified(98)	unclassified(98)	unclassified(98)	unclassified(98)
Otu000205	18	6.3e-05	0.000534	turquoise	Bacteria(100)	Acidobacteria(100)	Acidobacteria(100)	Subgroup_17(100)	unclassified(100)	unclassified(100)
Otu000207	16	0	0.000473	turquoise	Bacteria(100)	Proteobacteria(100)	Alphaproteobacteria(100)	unclassified(100)	unclassified(100)	unclassified(100)
Otu000213	18	0.00014	0.000725	turquoise	Bacteria(100)	Gemmatimonadetes(100)	Gemmatimonadetes(100)	Gemmatimonadales(100)	Gemmatimonadaceae(100)	Gemmatimonas(100)
Otu000215	16	0	0.00055	turquoise	Bacteria(100)	Chloroflexi(92)	unclassified(92)	unclassified(92)	unclassified(92)	unclassified(92)
Otu000217	18	0.000105	0.00064	turquoise	Bacteria(100)	Chloroflexi(100)	Anaerolineae(96)	Anaerolineales(96)	Anaerolineaceae(96)	unclassified(96)
Otu000222	18	0.000105	0.000811	turquoise	Bacteria(100)	unclassified(100)	unclassified(100)	unclassified(100)	unclassified(100)	unclassified(100)
Otu000224	18	0.000174	0.000959	turquoise	Bacteria(100)	unclassified(93)	unclassified(93)	unclassified(93)	unclassified(93)	unclassified(93)
Otu000233	18	6.51e-05	0.001089	turquoise	Bacteria(100)	unclassified(100)	unclassified(100)	unclassified(100)	unclassified(100)	unclassified(100)
Otu000236	18	3.99e-05	0.000451	turquoise	Bacteria(100)	unclassified(100)	unclassified(100)	unclassified(100)	unclassified(100)	unclassified(100)
Otu000238	17	0	0.000948	turquoise	Bacteria(100)	unclassified(100)	unclassified(100)	unclassified(100)	unclassified(100)	unclassified(100)
Otu000239	18	0.000106	0.000581	turquoise	Bacteria(100)	Proteobacteria(100)	Gammaproteobacteria(100)	Order_Incertae_Sedis(95)	Family_Incertae_Sedis(95)	Marinicella(95)
Otu000241	18	0.00013	0.000623	turquoise	Bacteria(100)	Actinobacteria(100)	unclassified(100)	unclassified(100)	unclassified(100)	unclassified(100)
Otu000242	18	6.51e-05	0.000656	turquoise	Bacteria(100)	Planctomycetes(100)	Planctomycetacia(96)	Planctomycetales(96)	Planctomycetaceae(96)	unclassified(80)
Otu000244	18	0.000199	0.000592	turquoise	Bacteria(100)	Chloroflexi(78)	unclassified(78)	unclassified(78)	unclassified(78)	unclassified(78)
Otu000251	17	0	0.000639	turquoise	Bacteria(100)	unclassified(100)	unclassified(100)	unclassified(100)	unclassified(100)	unclassified(100)
Otu000265	17	0	0.000422	turquoise	Bacteria(100)	unclassified(100)	unclassified(100)	unclassified(100)	unclassified(100)	unclassified(100)
Otu000268	18	0.000106	0.000452	turquoise	Bacteria(100)	unclassified(100)	unclassified(100)	unclassified(100)	unclassified(100)	unclassified(100)
Otu000274	17	0	0.000371	turquoise	Bacteria(100)	Acidobacteria(100)	Acidobacteria(100)	Subgroup_6(100)	unclassified(100)	unclassified(100)
Otu000276	18	6.45e-05	0.000981	turquoise	Bacteria(100)	Chloroflexi(95)	Anaerolineae(95)	Anaerolineales(95)	Anaerolineaceae(95)	unclassified(95)
Otu000280	17	0	0.000503	turquoise	Bacteria(100)	unclassified(100)	unclassified(100)	unclassified(100)	unclassified(100)	unclassified(100)
Otu000281	18	6.51e-05	0.000773	turquoise	Bacteria(100)	Chloroflexi(100)	Anaerolineae(98)	Anaerolineales(98)	Anaerolineaceae(98)	unclassified(98)
Otu000283	17	0	0.000458	turquoise	Bacteria(100)	Actinobacteria(100)	Thermoleophilia(99)	Gaiellales(98)	Gaiellaceae(96)	Gaiella(96)
Otu000299	18	0.000197	0.00059	turquoise	Bacteria(100)	unclassified(100)	unclassified(100)	unclassified(100)	unclassified(100)	unclassified(100)
Otu000300	17	0	0.000573	turquoise	Bacteria(100)	Acidobacteria(100)	Acidobacteria(100)	Subgroup_6(100)	unclassified(100)	unclassified(100)
Otu000302	15	0	0.000384	turquoise	Bacteria(100)	unclassified(100)	unclassified(100)	unclassified(100)	unclassified(100)	unclassified(100)
Otu000303	17	0	0.000453	turquoise	Bacteria(100)	Acidobacteria(100)	Acidobacteria(100)	Subgroup_6(100)	unclassified(100)	unclassified(100)
Otu000311	18	0.00013	0.000589	turquoise	Bacteria(100)	unclassified(100)	unclassified(100)	unclassified(100)	unclassified(100)	unclassified(100)
Otu000319	16	0	0.000473	turquoise	Bacteria(100)	Planctomycetes(100)	Phycisphaerae(100)	WD2101_soil_group(100)	unclassified(100)	unclassified(100)
Otu000320	17	0	0.000505	turquoise	Bacteria(100)	unclassified(100)	unclassified(100)	unclassified(100)	unclassified(100)	unclassified(100)
Otu000327	17	0	0.000531	turquoise	Bacteria(100)	unclassified(100)	unclassified(100)	unclassified(100)	unclassified(100)	unclassified(100)
Otu000334	17	0	0.000434	turquoise	Bacteria(100)	Acidobacteria(100)	Acidobacteria(100)	Subgroup_4(100)	Unknown_Family(100)	Blastocatella(100)
Otu000348	17	0	0.000733	turquoise	Bacteria(100)	Chloroflexi(100)	Anaerolineae(97)	Anaerolineales(97)	Anaerolineaceae(97)	unclassified(97)
Otu000354	17	0	0.000434	turquoise	Bacteria(100)	unclassified(100)	unclassified(100)	unclassified(100)	unclassified(100)	unclassified(100)
Otu000366	18	3.99e-05	0.000378	turquoise	Bacteria(100)	Verrucomicrobia(100)	OPB35_soil_group(100)	unclassified(100)	unclassified(100)	unclassified(100)
Otu000381	17	0	0.000361	turquoise	Bacteria(100)	Verrucomicrobia(82)	unclassified(82)	unclassified(82)	unclassified(82)	unclassified(82)
Otu000383	17	0	0.000404	turquoise	Bacteria(100)	Proteobacteria(100)	Alphaproteobacteria(100)	Rhizobiales(100)	unclassified(96)	unclassified(96)
Otu000394	15	0	0.000311	turquoise	Bacteria(100)	Planctomycetes(100)	Planctomycetacia(100)	Planctomycetales(100)	Planctomycetaceae(100)	Gemmata(93)
Otu000400	18	0.000105	0.000633	turquoise	Bacteria(100)	Nitrospirae(95)	Nitrospira(95)	Nitrospirales(95)	Nitrospirales_Incertae_Sedis(94)	Candidatus_Methylomirabilis(94)
Otu000415	18	4.75e-05	0.000651	turquoise	Bacteria(100)	Acidobacteria(97)	Acidobacteria(96)	Subgroup_25(96)	unclassified(96)	unclassified(96)
Otu000418	18	3.48e-05	0.000376	turquoise	Bacteria(100)	Actinobacteria(100)	MB-A2-108(100)	unclassified(100)	unclassified(100)	unclassified(100)
Otu000432	18	3.48e-05	0.000281	turquoise	unknown(99)	unclassified(99)	unclassified(99)	unclassified(99)	unclassified(99)	unclassified(99)
Otu000437	17	0	0.001175	turquoise	Bacteria(100)	unclassified(99)	unclassified(99)	unclassified(99)	unclassified(99)	unclassified(99)
Otu000438	17	0	0.000325	turquoise	Bacteria(100)	Acidobacteria(100)	Acidobacteria(100)	Subgroup_4(100)	Unknown_Family(100)	Blastocatella(100)
Otu000482	17	0	0.00039	turquoise	Bacteria(100)	unclassified(100)	unclassified(100)	unclassified(100)	unclassified(100)	unclassified(100)
Otu000504	17	0	0.000935	turquoise	Bacteria(100)	unclassified(100)	unclassified(100)	unclassified(100)	unclassified(100)	unclassified(100)
Otu000510	18	0.000106	0.000594	turquoise	Bacteria(100)	Proteobacteria(100)	Alphaproteobacteria(100)	Rhodospirillales(100)	MND8(100)	unclassified(100)
Otu000525	18	4.46e-05	0.000433	turquoise	Bacteria(100)	Chloroflexi(94)	Anaerolineae(86)	Anaerolineales(86)	Anaerolineaceae(86)	unclassified(86)
Otu000546	18	4.92e-05	0.000382	turquoise	Bacteria(100)	unclassified(94)	unclassified(94)	unclassified(94)	unclassified(94)	unclassified(94)
Otu000554	18	5.35e-05	0.000385	turquoise	Bacteria(100)	unclassified(100)	unclassified(100)	unclassified(100)	unclassified(100)	unclassified(100)
Otu000659	18	0.000201	0.000549	turquoise	Bacteria(100)	unclassified(100)	unclassified(100)	unclassified(100)	unclassified(100)	unclassified(100)
Otu000662	10	0	0.000131	turquoise	Bacteria(100)	Cyanobacteria(100)	Chloroplast(100)	unclassified(100)	unclassified(100)	unclassified(100)
Otu000775	13	0	0.000167	turquoise	unknown(97)	unclassified(97)	unclassified(97)	unclassified(97)	unclassified(97)	unclassified(97)
Otu000794	18	4.21e-05	0.000281	turquoise	Bacteria(100)	Acidobacteria(100)	Acidobacteria(100)	Subgroup_5(100)	unclassified(100)	unclassified(100)
Otu000851	17	0	0.00056	turquoise	Bacteria(100)	Chloroflexi(100)	unclassified(100)	unclassified(100)	unclassified(100)	unclassified(100)
Otu000913	17	0	0.000449	turquoise	Bacteria(100)	unclassified(100)	unclassified(100)	unclassified(100)	unclassified(100)	unclassified(100)
Otu000920	14	0	0.000458	turquoise	Bacteria(100)	unclassified(100)	unclassified(100)	unclassified(100)	unclassified(100)	unclassified(100)
Otu001040	13	0	0.000158	turquoise	Bacteria(100)	Actinobacteria(96)	Thermoleophilia(92)	Gaiellales(91)	unclassified(91)	unclassified(91)
Otu001044	16	0	0.000288	turquoise	Bacteria(100)	unclassified(100)	unclassified(100)	unclassified(100)	unclassified(100)	unclassified(100)
Otu001503	6	0	8.65e-05	turquoise	Bacteria(100)	Proteobacteria(100)	Betaproteobacteria(100)	Methylophilales(100)	Methylophilaceae(100)	unclassified(79)
Otu002751	1	0	0.000202	turquoise	Bacteria(100)	Proteobacteria(100)	Deltaproteobacteria(100)	Myxococcales(99)	unclassified(99)	unclassified(99)
Otu000181	15	0	0.000445	yellow	Bacteria(100)	unclassified(100)	unclassified(100)	unclassified(100)	unclassified(100)	unclassified(100)
Otu000191	16	0	0.000461	yellow	Bacteria(100)	Planctomycetes(100)	Planctomycetacia(100)	Planctomycetales(100)	Planctomycetaceae(100)	Planctomyces(100)
Otu000227	17	0	0.000539	yellow	Bacteria(100)	Nitrospirae(100)	Nitrospira(100)	Nitrospirales(100)	Nitrospiraceae(100)	Nitrospira(100)
Otu000232	12	0	0.000552	yellow	Archaea(100)	Thaumarchaeota(100)	Marine_Group_I(100)	unclassified(100)	unclassified(100)	unclassified(100)
Otu000284	12	0	0.000394	yellow	Bacteria(100)	Acidobacteria(100)	Acidobacteria(100)	Subgroup_4(100)	11-24(100)	unclassified(100)
Otu000365	16	0	0.000445	yellow	Bacteria(100)	Proteobacteria(100)	Alphaproteobacteria(100)	Rhodospirillales(100)	CCU22(100)	unclassified(100)
Otu000367	16	0	0.000281	yellow	Bacteria(100)	unclassified(100)	unclassified(100)	unclassified(100)	unclassified(100)	unclassified(100)
Otu000386	16	0	0.000238	yellow	Bacteria(100)	unclassified(100)	unclassified(100)	unclassified(100)	unclassified(100)	unclassified(100)
Otu000403	12	0	0.000223	yellow	Bacteria(100)	Proteobacteria(100)	Betaproteobacteria(100)	unclassified(100)	unclassified(100)	unclassified(100)
Otu000412	12	0	0.000327	yellow	Archaea(100)	Thaumarchaeota(100)	Soil_Crenarchaeotic_Group(SCG)(100)	Unknown_Order(100)	Unknown_Family(100)	Candidatus_Nitrososphaera(100)
Otu000440	13	0	0.000194	yellow	Bacteria(100)	Proteobacteria(100)	Alphaproteobacteria(100)	Rhizobiales(100)	unclassified(100)	unclassified(100)
Otu000445	13	0	0.000438	yellow	Bacteria(100)	Proteobacteria(100)	Alphaproteobacteria(100)	Rhizobiales(100)	unclassified(99)	unclassified(99)
Otu000452	8	0	0.000138	yellow	Bacteria(100)	Acidobacteria(100)	Acidobacteria(100)	Subgroup_4(100)	Unknown_Family(99)	Blastocatella(99)
Otu000456	14	0	0.00031	yellow	Bacteria(100)	Proteobacteria(100)	Alphaproteobacteria(100)	Rhodospirillales(100)	MND8(100)	unclassified(100)
Otu000486	15	0	0.000287	yellow	Bacteria(100)	Proteobacteria(100)	Gammaproteobacteria(100)	unclassified(100)	unclassified(100)	unclassified(100)
Otu000585	11	0	0.000193	yellow	Bacteria(100)	unclassified(100)	unclassified(100)	unclassified(100)	unclassified(100)	unclassified(100)
Otu000591	16	0	0.000934	yellow	Bacteria(100)	unclassified(100)	unclassified(100)	unclassified(100)	unclassified(100)	unclassified(100)
Otu000670	11	0	0.000135	yellow	Bacteria(100)	Proteobacteria(100)	Alphaproteobacteria(100)	Rhizobiales(99)	unclassified(93)	unclassified(93)
Otu000703	12	0	0.000165	yellow	Bacteria(100)	Acidobacteria(100)	Acidobacteria(100)	Subgroup_4(100)	Unknown_Family(100)	Blastocatella(100)
Otu000712	14	0	0.000251	yellow	Bacteria(100)	Proteobacteria(100)	Gammaproteobacteria(100)	Pseudomonadales(100)	Pseudomonadaceae(100)	Pseudomonas(99)
Otu000731	13	0	0.00084	yellow	Archaea(97)	unclassified(97)	unclassified(97)	unclassified(97)	unclassified(97)	unclassified(97)
Otu000812	13	0	0.000181	yellow	Bacteria(100)	Proteobacteria(100)	Deltaproteobacteria(100)	Bdellovibrionales(100)	Bacteriovoracaceae(100)	unclassified(98)
Otu000826	14	0	0.000284	yellow	Bacteria(100)	Proteobacteria(98)	Deltaproteobacteria(93)	unclassified(93)	unclassified(93)	unclassified(93)
Otu001489	10	0	0.000152	yellow	Bacteria(100)	Planctomycetes(100)	Planctomycetacia(100)	Planctomycetales(100)	Planctomycetaceae(100)	unclassified(99)
Otu001506	8	0	9.97e-05	yellow	Bacteria(100)	unclassified(100)	unclassified(100)	unclassified(100)	unclassified(100)	unclassified(100)
Otu001840	8	0	0.000109	yellow	Bacteria(100)	Proteobacteria(100)	Betaproteobacteria(99)	unclassified(99)	unclassified(99)	unclassified(99)
